# Supplementary material for: Comparison of genomic diversity between single and pooled Staphylococcus aureus colonies isolated from human colonization cultures
Source: Microb Genom. 2023 Nov 7;9(11):001111. doi: 10.1099/mgen.0.001111 (PMC10711313; doi:10.1099/mgen.0.001111)
Supplement: Supplementary material 2 [file mgen-9-1111-s002.csv]

Collection_ID	AMR Classes	Number of AMR Classes	Number of genes	Number of contigs	CheckM Contamination	CheckM Heterogeneity	Nucleotide Diversity	Time	Site	Culture	mixed_allele	Multi-ST
S0001_En_NS1	1	97.6102205999999	2561	43	0.08	0	4.41201101463173e-05	En	NS1	Direct	0	3
S0001_En_OS1	1	98.1234383999999	2566	39	0.08	0	5.44033067734206e-05	En	OS1	Direct	0	4
S0002_12M_NS1	9	880.337336459999	4517	1326	89.96	19.79	0.000607723020024	12M	NS1	Enrichment	1	0
S0002_6M_OS1	5	98.60631962	2613	55	0.08	0	8.01670273867033e-05	6M	OS1	Direct	0	0
S0002_9M_NS1	4	4653.73998720008	2452	1908	11.19	59.09	0.0046348408977429	9M	NS1	Direct	1	0
S0002_9M_OS1	4	59.6957255	2655	51	0.08	0	4.40712297627988e-05	9M	OS1	Direct	0	0
S0002_En_NS1	6	127.01045013	2629	58	0.08	0	8.68802213766068e-05	En	NS1	Enrichment	0	0
S0002_En_OS1	6	136.7716831	2627	71	0.08	0	9.04998168155846e-05	En	OS1	Direct	0	0
S0003_12M_NS1	7	45.5445103	2482	50	0	0	0.0008197640665072	12M	NS1	Direct	1	0
S0004_12M_NS1	6	65.71249427	2717	51	0.08	0	3.42045570435146e-05	12M	NS1	Direct	0	1
S0004_12M_OS1	6	67.50467042	2716	45	0.08	0	3.76133841936668e-05	12M	OS1	Direct	0	2
S0004_3M_NS1	6	63.62799922	2719	47	0.08	0	3.6582532824839e-05	3M	NS1	Direct	0	0
S0004_3M_OS1	6	67.33541555	2720	44	0.08	0	3.53644582911666e-05	3M	OS1	Direct	0	0
S0004_6M_NS1	4	74.2041849	2532	37	0.08	0	6.29160293619456e-05	6M	NS1	Direct	0	0
S0004_6M_OS1	6	65.0188497	2719	42	0.08	0	3.75978715353414e-05	6M	OS1	Direct	0	4
S0004_9M_NS1	6	64.42234412	2719	41	0.08	0	3.59556616803251e-05	9M	NS1	Enrichment	0	0
S0004_9M_OS1	6	64.18816516	2715	51	0.08	0	3.6851609676912e-05	9M	OS1	Enrichment	0	0
S0004_En_NS1	6	65.9264237	2722	42	0.08	0	3.90774145886613e-05	En	NS1	Direct	0	3
S0004_En_OS1	6	65.82237834	2718	44	0.08	0	3.93267747895514e-05	En	OS1	Direct	0	0
S0007_12M_OS1	5	1637.32619290003	3263	830	26.76	0.86	0.0018282161827783	12M	OS1	Enrichment	1	33769
S0007_3M_NS1	2	231.5327542	2589	48	0.1	0	0.0001546408593212	3M	NS1	Direct	0	0
S0007_6M_GS1	6	103.1540862	2630	44	0.08	0	6.66008529593377e-05	6M	GS1	Direct	0	2
S0007_9M_NS1	1	239.78786816	2592	39	0.1	0	0.0001322470855096	9M	NS1	Direct	0	1
S0007_9M_OS1	1	5329.09312459996	2555	1325	7.77	29.03	0.0027589991002801	9M	OS1	Direct	1	8991
S0008_12M_OS1	5	8.674492	2536	48	0.08	0	1.08591544427661e-05	12M	OS1	Direct	0	2
S0008_3M_GS1	6	6.9016808	2478	50	0.08	0	2.02493452756691e-05	3M	GS1	Direct	0	9
S0008_3M_NS1	5	4.9842228	2465	48	0.08	0	1.07789598653429e-05	3M	NS1	Direct	0	3
S0008_3M_OS1	5	6.3586845	2468	51	0.08	0	1.12832702863219e-05	3M	OS1	Direct	0	2
S0008_6M_NS1	5	10.6853104	2538	51	0.08	0	1.75979458544306e-05	6M	NS1	Direct	0	13
S0008_6M_OS1	6	3.3249914	5114	173	99.84	0	1.80153641428094e-05	6M	OS1	Direct	0	1
S0008_En_NS1	5	6.7009275	2468	52	0.08	0	1.72731715273322e-05	En	NS1	Enrichment	0	1
S0010_12M_NS1	4	62.3117643	2644	38	0.11	0	3.93569299508226e-05	12M	NS1	Direct	0	1
S0010_3M_NS1	4	48.3133646	2643	57	0.11	0	4.77209881710719e-05	3M	NS1	Enrichment	0	3
S0010_9M_GS1	9	1757.21652420003	5145	254	104.17	77.59	0.0001856902371132	9M	GS1	Direct	1	2
S0010_9M_NS1	4	65.75204384	2644	36	0.11	0	3.99951492121079e-05	9M	NS1	Direct	0	1
S0010_9M_OS1	4	52.7622262000001	2641	39	0.11	0	4.46142117058999e-05	9M	OS1	Direct	0	3
S0013_12M_NS1	3	37.9514145	2747	106	1.08	62.5	3.81028988463037e-05	12M	NS1	Direct	0	0
S0013_3M_GS1	2	32.3849966	2557	42	0.08	0	2.13605942478434e-05	3M	GS1	Enrichment	0	0
S0013_6M_OS1	4	24.4171853	5171	2031	63.75	0	4.02353719397107e-05	6M	OS1	Direct	0	3
S0013_9M_OS1	3	39.0203519	2708	36	0.08	0	2.44278030315616e-05	9M	OS1	Direct	0	1
S0014_En_GS1	5	45.4856994	2711	43	0.08	0	2.74277273789912e-05	En	GS1	Enrichment	0	0
S0014_En_NS1	2	44.3916684	2501	21	0.08	0	3.67241649255057e-05	En	NS1	Enrichment	0	2
S0015_12M_GS1	7	1184.96813309001	4830	240	92.41	67.01	0.0001065375838803	12M	GS1	Enrichment	0	0
S0015_12M_OS1	3	32.3769666	2710	33	0.08	0	1.71146050578533e-05	12M	OS1	Direct	0	3
S0015_3M_OS1	3	17.8909695	2582	39	0.08	0	1.73958952996624e-05	3M	OS1	Direct	0	15
S0015_9M_NS1	3	21.0301919	2609	40	0.08	0	2.1283517650625e-05	9M	NS1	Enrichment	0	1
S0015_9M_OS1	3	22.5241477	2611	36	0.1	0	2.1068170875493e-05	9M	OS1	Enrichment	0	4
S0015_En_OS1	3	24.0185596	2580	32	0.08	0	1.92650958242842e-05	En	OS1	Direct	0	6
S0016_3M_OS1	5	59.1591668	2720	40	0.08	0	2.92024056036033e-05	3M	OS1	Direct	0	1
S0016_9M_NS1	4	22.4258473	5966	387	95.83	0	0.0004452052604366	9M	NS1	Enrichment	1	5
S0016_9M_OS1	6	212.6632835	7834	1551	186.65	24	0.000255404118955	9M	OS1	Enrichment	0	3
S0016_En_OS1	5	43.6126506	2723	41	0.08	0	2.49071419938072e-05	En	OS1	Direct	0	2
S0017_3M_GS1	2	8.0693722	2019	1597	5.26	0	8.87352872771651e-05	3M	GS1	Enrichment	0	4
S0017_3M_OS1	5	7574.7679705299	2454	1895	12.42	43.06	0.0029019529492433	3M	OS1	Direct	1	5561
S0017_6M_OS1	5	175.84451532	2725	45	0.08	0	0.0004646738317805	6M	OS1	Direct	0	1
S0017_9M_OS1	3	47.13365753	2542	29	0.08	0	3.03468582369138e-05	9M	OS1	Direct	0	2
S0018_6M_GS1	10	1255.63073480001	6713	2236	166.69	14.93	0.0001871106883115	6M	GS1	Enrichment	1	1
S0018_6M_NS1	5	74.8333317800001	2519	37	0.08	0	6.30197377449973e-05	6M	NS1	Enrichment	0	0
S0018_9M_GS1	3	42.22896663	2499	32	0.08	0	5.25567245641715e-05	9M	GS1	Enrichment	0	2
S0018_9M_NS1	2	37.7747759	2500	23	0.08	0	2.90977550251801e-05	9M	NS1	Direct	0	4
S0022_12M_GS1	5	105.5357172	5275	2435	102.54	0	0.0015873841176284	12M	GS1	Direct	1	15421
S0022_3M_OS1	5	40.7902038	2562	34	0.08	0	2.29952089203511e-05	3M	OS1	Direct	0	0
S0022_9M_GS1	11	22.60068812	9712	3713	252.14	9.98	0.0009258129768619	9M	GS1	Enrichment	1	10
S0022_9M_NS1	7	45.2314888	5516	961	97.57	0	3.060921185849e-05	9M	NS1	Direct	0	4
S0023_En_OS1	5	17.3187012	2649	34	0.08	0	2.26664193101293e-05	En	OS1	Direct	0	14
S0026_3M_NS1	1	13.0322273	2538	48	0.08	0	1.54628289393119e-05	3M	NS1	Direct	0	4
S0026_3M_OS1	1	12.4294513	2535	51	0.08	0	1.83526752084526e-05	3M	OS1	Direct	0	3
S0026_En_NS1	1	12.0459604	2533	47	0.08	0	1.75927490274852e-05	En	NS1	Direct	0	1
S0026_En_OS1	2	15042.0573937008	2538	2229	30.28	85.2	0.0053696023276787	En	OS1	Direct	1	0
S0027_12M_NS1	5	86.5018023999999	2509	48	0.08	0	6.33483356789056e-05	12M	NS1	Direct	0	0
S0028_12M_GS1	6	752.544832800003	4876	1392	95.08	68.37	0.0001283596972861	12M	GS1	Enrichment	1	0
S0029_6M_OS1	2	112.4808534	2518	38	0.08	0	4.80673989848579e-05	6M	OS1	Direct	0	2
S0030_3M_NS1	10	10.897427	6204	224	100	0	0.0001161202464724	3M	NS1	Enrichment	0	3
S0030_9M_OS1	2	24.0908448	2525	32	0.08	0	1.89142080211369e-05	9M	OS1	Direct	0	0
S0031_3M_NS1	7	106.86573106	2676	67	0.08	0	7.78482570960628e-05	3M	NS1	Direct	0	4
S0033_12M_OS1	1	24.8938423	2442	40	0.08	0	2.39404095688789e-05	12M	OS1	Direct	0	1
S0033_6M_NS1	5	253.04258192	4973	770	104.62	66.95	0.002217345323603	6M	NS1	Enrichment	1	0
S0033_9M_NS1	6	710.35181004	4567	1010	79.09	47.06	0.0004395382767245	9M	NS1	Enrichment	1	0
S0033_9M_OS1	5	21.3467621	2503	44	0.08	0	2.14944714641563e-05	9M	OS1	Direct	0	0
S0034_9M_OS1	6	65.0798543	2773	33	0.08	0	2.26438070744371e-05	9M	OS1	Enrichment	0	0
S0037_9M_NS1	1	10.9057195	2459	63	0.08	0	2.33314936853691e-05	9M	NS1	Direct	0	0
S0040_En_NS1	5	97.6877479000001	2727	44	0.08	0	5.04320464935302e-05	En	NS1	Enrichment	0	4
S0041_3M_NS1	2	44.2067169	2473	26	0.08	0	3.84418737466863e-05	3M	NS1	Direct	0	6
S0041_6M_NS1	2	41.9485458	2473	26	0.08	0	3.24052340394676e-05	6M	NS1	Direct	0	0
S0041_9M_NS1	2	41.9045088	2470	29	0.08	0	2.85131668942285e-05	9M	NS1	Direct	0	6
S0042_3M_GS1	10	1282.50558080001	7273	678	174.44	26.86	0.0001347597474407	3M	GS1	Direct	1	4
S0042_3M_NS1	8	49.84715456	2734	52	0.16	0	2.99583894683421e-05	3M	NS1	Direct	0	5
S0042_3M_OS1	8	53.89734492	2738	60	0.08	0	5.97766199666247e-05	3M	OS1	Direct	0	9
S0042_6M_GS1	7	43.26102194	2704	60	0.08	0	3.1556926745158e-05	6M	GS1	Direct	0	3
S0042_6M_NS1	8	48.35864186	2696	44	0.08	0	3.11526267240397e-05	6M	NS1	Direct	0	9
S0042_6M_OS1	8	44.9110959	2696	56	0.08	0	3.02763419891581e-05	6M	OS1	Direct	0	4
S0043_12M_OS1	1	33.0846854	2467	25	0.08	0	2.27989683541097e-05	12M	OS1	Enrichment	0	0
S0043_3M_OS1	3	37.70922321	2503	34	0.08	0	4.45723690602213e-05	3M	OS1	Enrichment	0	1
S0043_6M_OS1	1	31.0194665	2508	37	0.08	0	3.20607062200828e-05	6M	OS1	Direct	0	2
S0044_3M_NS1	4	96.1545486	2525	78	0.08	0	5.39307450184797e-05	3M	NS1	Direct	0	2
S0044_3M_OS1	4	130.5761555	2539	58	0.08	0	5.75863613215588e-05	3M	OS1	Direct	0	13
S0044_6M_OS1	2	33.2085086	2498	21	0.08	0	2.65810284151434e-05	6M	OS1	Enrichment	0	2
S0044_En_NS1	4	122.8045701	2535	60	0.08	0	5.35397626868856e-05	En	NS1	Direct	0	2
S0044_En_OS1	5	120.1274473	2550	73	0.08	0	7.42541233950477e-05	En	OS1	Direct	0	1
S0045_12M_NS1	1	38.7996138	3148	328	9.25	0	4.73548028320498e-05	12M	NS1	Direct	0	1
S0045_3M_NS1	5	78.7219011	2715	51	0.08	0	3.82182831583264e-05	3M	NS1	Direct	0	2
S0045_6M_NS1	4	575.5013672	2532	71	0.12	0	0.0006617986817454	6M	NS1	Direct	0	5
S0045_6M_OS1	2	12.77009204	2510	46	0.08	0	2.55936427774328e-05	6M	OS1	Direct	0	2
S0046_12M_NS1	5	58.55020281	2628	67	0.08	0	4.90686049790854e-05	12M	NS1	Direct	0	1
S0046_6M_NS1	5	45.09847519	2635	44	0.08	0	4.4792618637652e-05	6M	NS1	Enrichment	0	0
S0046_En_NS1	5	49.9510189	2627	44	0.08	0	4.21908363132845e-05	En	NS1	Direct	0	2
S0047_En_GS1	2	40.0080614	2699	54	0.08	0	2.45209387308557e-05	En	GS1	Enrichment	0	1
S0047_En_OS1	4	31.86993	2742	56	0.08	0	2.68182450177536e-05	En	OS1	Direct	0	8
S0048_3M_GS1	3	107.9321245	2567	39	0.28	0	7.36698817269676e-05	3M	GS1	Enrichment	0	0
S0048_6M_NS1	1	67.3259846	2513	24	0.22	0	3.74117323214129e-05	6M	NS1	Direct	0	0
S0048_6M_OS1	2	10.4239266	2426	36	0.08	0	2.16328263789034e-05	6M	OS1	Direct	0	8
S0048_En_OS1	2	8.9440339	2430	32	0.08	0	1.67358313194477e-05	En	OS1	Direct	0	5
S0049_6M_OS1	5	502.611430399995	2527	53	0.08	0	0.0006871841186326	6M	OS1	Direct	0	1
S0049_9M_GS1	3	1.105007	2696	2504	23.73	0	0.0002983041888438	9M	GS1	Direct	1	0
S0049_En_OS1	5	1619.29137090001	2549	128	0.08	0	0.0012799145926457	En	OS1	Direct	1	5423
S0050_3M_GS1	2	72.2760810999999	2620	34	0.08	0	5.75018928070348e-05	3M	GS1	Direct	0	1
S0050_En_NS1	2	75.842312	2625	25	0.08	0	4.7916258548017e-05	En	NS1	Direct	0	0
S0052_9M_OS1	5	41.67207544	2636	41	0.08	0	3.27708683118821e-05	9M	OS1	Enrichment	0	0
S0054_3M_OS1	5	16.5759306	2605	36	0.08	0	1.92616791670252e-05	3M	OS1	Direct	0	0
S0054_6M_NS1	5	15.0752669	2665	39	0.08	0	1.94904122619963e-05	6M	NS1	Direct	0	3
S0054_En_NS1	5	11.9789507	2665	52	0.08	0	1.92694279100795e-05	En	NS1	Direct	0	5
S0054_En_OS1	5	17.4524189	2656	50	0.08	0	2.03006073091337e-05	En	OS1	Direct	0	1
S0056_En_GS1	3	78.73720639	2686	66	0.08	0	3.74668497146042e-05	En	GS1	Direct	0	1
S0056_En_NS1	3	74.0221588	2710	41	0.08	0	3.68297162822811e-05	En	NS1	Direct	0	1
S0056_En_OS1	3	73.8050502	2705	46	0.08	0	3.88985539434051e-05	En	OS1	Direct	0	1
S0057_3M_OS1	4	27.5330864	2492	56	0.08	0	3.75121386591015e-05	3M	OS1	Direct	0	7
S0057_6M_OS1	4	38.36667926	2505	34	0.08	0	3.79582315727101e-05	6M	OS1	Direct	0	1
S0057_9M_OS1	4	9.59506069	2476	96	0.08	0	3.59668220839549e-05	9M	OS1	Direct	0	4
S0057_En_OS1	4	44.12931888	2505	26	0.08	0	3.87231846735725e-05	En	OS1	Direct	0	4
S0058_6M_OS1	5	37.7908764	2598	32	0.08	0	4.60681574192545e-05	6M	OS1	Direct	0	1
S0058_9M_NS1	6	39.7359847	2645	96	0.08	0	3.38623764378765e-05	9M	NS1	Direct	0	3
S0058_9M_OS1	5	69.76148509	2601	41	0.08	0	0.000142404622217	9M	OS1	Enrichment	0	3
S0058_En_NS1	5	55.7203791	2589	56	0.08	0	5.2703036430124e-05	En	NS1	Direct	0	0
S0059_6M_NS1	5	43.1128875	2745	59	0.08	0	3.05820638903554e-05	6M	NS1	Direct	0	5
S0060_3M_NS1	5	15.8375694	2661	49	0.08	0	2.15335946737058e-05	3M	NS1	Direct	0	3
S0060_3M_OS1	5	14.9015478	2670	48	0.08	0	1.97413717999468e-05	3M	OS1	Direct	0	2
S0060_6M_GS1	6	786.2089801	3935	586	54.06	67.61	0.0001208457426312	6M	GS1	Enrichment	1	3
S0060_6M_NS1	5	15.678051	2667	45	0.08	0	2.32425647611098e-05	6M	NS1	Direct	0	3
S0060_6M_OS1	5	15.7719867	2667	47	0.08	0	2.26617142884059e-05	6M	OS1	Direct	0	4
S0060_9M_GS1	4	17.6273828	2605	63	0.08	0	2.10146061783156e-05	9M	GS1	Direct	0	0
S0060_En_NS1	2	105.64055399	2731	108	2.82	0	0.0003019157365836	En	NS1	Enrichment	1	45970
S0061_En_NS1	3	78.82290502	2714	48	0.08	0	4.46089961738806e-05	En	NS1	Direct	0	0
S0063_6M_NS1	3	57.0507348	2682	58	0.08	0	4.60426735182651e-05	6M	NS1	Direct	0	0
S0063_6M_OS1	2	253.7956691	2506	36	0.08	0	0.0001885649615328	6M	OS1	Direct	1	4792
S0063_9M_NS1	3	46.3463263999999	2683	55	0.08	0	4.08375093400304e-05	9M	NS1	Direct	0	0
S0063_En_OS1	2	182.90668982	2501	39	0.08	0	0.000158825589736	En	OS1	Direct	0	0
S0066_3M_NS1	4	16.6253662	2711	136	1.96	0	2.74608462508228e-05	3M	NS1	Enrichment	0	5
S0066_6M_NS1	4	15.3163404	2659	58	0.08	0	2.36815026909941e-05	6M	NS1	Direct	0	1
S0067_En_GS1	6	103.0273897	2766	60	0.08	0	6.28899053623732e-05	En	GS1	Direct	0	5
S0068_3M_GS1	3	37.60181417	2491	29	0.08	0	2.88117023212739e-05	3M	GS1	Direct	0	1
S0068_3M_NS1	2	40.66089237	2485	41	0.08	0	3.00692856383314e-05	3M	NS1	Direct	0	2
S0068_3M_OS1	2	34.61895738	2490	49	0.19	0	3.2954135469773e-05	3M	OS1	Direct	0	4
S0068_En_GS1	3	37.81050884	2488	35	0.08	0	3.04590763752339e-05	En	GS1	Direct	0	2
S0068_En_OS1	3	31.64162132	2491	28	0.08	0	2.86900590135005e-05	En	OS1	Direct	0	3
S0069_En_NS1	4	37.85770256	2693	40	0.08	0	2.48942332312984e-05	En	NS1	Direct	0	1
S0070_3M_NS1	5	102.0262269	2628	43	0.08	0	5.50362884462752e-05	3M	NS1	Direct	0	6
S0070_3M_OS1	5	85.7648027000001	2619	56	0.08	0	4.71672078595775e-05	3M	OS1	Direct	0	6
S0070_9M_OS1	5	100.5041483	2607	59	0.08	0	4.57639758513206e-05	9M	OS1	Direct	0	3
S0070_En_NS1	5	93.2806232	2622	45	0.08	0	5.34222358188341e-05	En	NS1	Enrichment	0	3
S0071_12M_GS1	5	686.022363200002	2684	286	6.66	43.66	0.0001103319622912	12M	GS1	Direct	0	0
S0071_12M_NS1	4	65.9459572	2497	41	0.08	0	4.78458221775231e-05	12M	NS1	Direct	0	3
S0071_12M_OS1	4	65.3484344	2497	40	0.08	0	4.62647095460054e-05	12M	OS1	Direct	1	5663
S0071_9M_NS1	4	64.8420552	2498	48	0.08	0	4.8391456424289e-05	9M	NS1	Enrichment	0	1
S0071_En_GS1	7	5837.90820129999	2239	1837	13.05	32.79	0.0025357855995538	En	GS1	Enrichment	1	5659
S0071_En_NS1	5	72.8461613	2500	46	0.08	0	4.9481501716547e-05	En	NS1	Direct	1	2
S0072_3M_NS1	4	103.7857753	2752	62	0.11	0	5.34952677104794e-05	3M	NS1	Direct	0	1
S0072_En_OS1	2	67.13624972	2715	41	0.08	0	3.39241022308837e-05	En	OS1	Direct	0	0
S0073_3M_NS1	6	16.7578776	2672	37	0.08	0	2.174080839391e-05	3M	NS1	Direct	0	2
S0073_3M_OS1	3	60.6501123	2500	31	0.08	0	6.18488887794761e-05	3M	OS1	Enrichment	0	7
S0074_En_NS1	5	40.15096905	2725	43	0.08	0	3.295237163724e-05	En	NS1	Direct	0	2
S0075_3M_GS1	8	7.2945829	6837	754	109.43	0	0.0044165990800447	3M	GS1	Direct	1	0
S0075_3M_NS1	8	91.62466808	5290	194	99.84	0	7.21392461859871e-05	3M	NS1	Direct	0	0
S0075_6M_GS1	7	53.2889468	2594	297	0.31	0	7.47240347336309e-05	6M	GS1	Enrichment	0	0
S0075_6M_NS1	6	32.65857004	4234	3196	43.32	1.36	0.000640384380496	6M	NS1	Enrichment	1	0
S0075_6M_OS1	8	8.8298183	5182	1173	101.22	0	7.34918122948791e-05	6M	OS1	Enrichment	0	0
S0075_9M_NS1	7	56.5242254	4801	1157	101.91	0	0.0004269736262689	9M	NS1	Direct	1	0
S0075_En_NS1	8	124.950427	5315	247	101.57	0	6.64004189027123e-05	En	NS1	Direct	0	0
S0076_3M_GS1	5	40.49173483	2642	29	0.08	0	2.65683470600933e-05	3M	GS1	Direct	0	2
S0076_6M_GS1	7	97.4830324100002	2720	104	0.08	0	7.55594718573003e-05	6M	GS1	Direct	0	21
S0076_9M_NS1	4	6.719848	1817	1626	2.6	0	5.91760498559024e-05	9M	NS1	Enrichment	1	0
S0076_9M_OS1	5	17.657898	2625	227	0.08	0	3.78895292447443e-05	9M	OS1	Enrichment	0	1
S0077_6M_OS1	7	322.3464698	3830	881	41.93	54.05	0.000102887289958	6M	OS1	Enrichment	1	0
S0078_12M_NS1	3	6.811636	2264	1118	2.13	0	4.96519745287229e-05	12M	NS1	Direct	1	2
S0078_3M_GS1	5	2176.18916620003	5065	160	104.17	77.59	0.0002050398669078	3M	GS1	Enrichment	1	2
S0078_3M_NS1	4	146.1242605	2727	43	0.08	0	0.0003405447851816	3M	NS1	Direct	0	3
S0078_3M_OS1	1	92.01362	2582	48	0.1	0	6.09745382127674e-05	3M	OS1	Direct	0	3
S0078_6M_GS1	6	1115.72581510001	4940	657	97.96	66.02	0.0002964505301814	6M	GS1	Enrichment	1	0
S0078_9M_NS1	1	53.0334028	2538	71	0.1	0	5.27165392533169e-05	9M	NS1	Direct	0	3
S0078_9M_OS1	1	39.5763018	2512	37	0.1	0	3.62894564874049e-05	9M	OS1	Enrichment	1	10028
S0078_En_OS1	1	46.4189884	2520	28	0.1	0	3.32558826368155e-05	En	OS1	Direct	0	2
S0079_3M_NS1	2	57.1301857	2684	41	0.08	0	3.04139701232509e-05	3M	NS1	Direct	0	0
S0080_12M_NS1	1	117.6254778	2538	33	0.22	0	5.20922733666662e-05	12M	NS1	Enrichment	0	3
S0080_12M_OS1	3	48.33813174	2531	30	0.08	0	3.18632197534387e-05	12M	OS1	Enrichment	0	1
S0080_6M_GS1	4	4.557692	3961	2377	58.87	4.23	7.81750207049193e-05	6M	GS1	Enrichment	0	1
S0080_6M_OS1	4	14.6586011	2610	82	0.08	0	2.68816077566569e-05	6M	OS1	Direct	0	0
S0081_3M_NS1	4	116.99374731	2674	50	0.11	0	0.0001277503684655	3M	NS1	Direct	0	6
S0081_3M_OS1	4	113.8783297	2677	55	0.11	0	9.0609028047622e-05	3M	OS1	Direct	0	4
S0081_En_GS1	7	1402.26856150001	5164	268	104.17	77.59	0.0002897810840086	En	GS1	Direct	1	11
S0081_En_NS1	7	210.7853874	4970	591	100.24	65.05	0.0004307544986645	En	NS1	Enrichment	1	12
S0081_En_OS1	4	124.8533233	2682	49	0.11	0	9.67326512180642e-05	En	OS1	Direct	0	3
S0082_3M_GS1	6	69.8758777	2771	46	0.08	0	4.66242792142832e-05	3M	GS1	Enrichment	0	1
S0082_3M_NS1	6	72.9165818	2765	49	0.08	0	2.31826261591462e-05	3M	NS1	Enrichment	1	23347
S0083_En_NS1	7	2328.13416440004	5062	306	100	80.36	0.0001901300961196	En	NS1	Enrichment	1	0
S0084_6M_NS1	5	0.669786	1778	1557	3.84	0	5.45165782125278e-05	6M	NS1	Direct	1	2
S0084_9M_NS1	8	83.6634893000001	2574	69	0.08	0	4.27962885739053e-05	9M	NS1	Direct	0	1
S0084_En_NS1	8	74.4579819	2578	66	0.08	0	3.12191629698303e-05	En	NS1	Direct	0	1
S0085_En_NS1	5	163.84136912	2744	45	0.8	25	7.74628347293332e-05	En	NS1	Enrichment	0	36
S0086_6M_NS1	5	39.2005092	2726	46	0.08	0	2.38713854435942e-05	6M	NS1	Direct	0	1
S0086_9M_OS1	3	35.52961871	2544	87	0.08	0	5.32524312896452e-05	9M	OS1	Direct	0	0
S0087_6M_NS1	6	101.6521871	2742	279	2.01	17.65	9.62115644317976e-05	6M	NS1	Direct	0	1
S0088_3M_NS1	2	30.6764603	2634	37	0.08	0	0.0001532456110506	3M	NS1	Direct	0	2
S0088_6M_NS1	2	34.2434609	2644	49	0.08	0	3.26880392068757e-05	6M	NS1	Direct	0	4
S0088_9M_NS1	2	32.7762104	2617	61	0.08	0	2.76162399362214e-05	9M	NS1	Direct	0	2
S0089_3M_NS1	7	957.666813400001	4342	1725	82.7	21.7	0.0007807338063199	3M	NS1	Enrichment	1	6
S0089_En_OS1	2	22.3591485	2418	46	0.08	0	3.40022167428736e-05	En	OS1	Direct	1	40222
S0090_3M_OS1	2	16.2495611	2498	45	0.11	0	5.27535415653091e-05	3M	OS1	Enrichment	0	1
S0090_9M_NS1	4	4.950334	2375	877	2.33	0	4.02559391601246e-05	9M	NS1	Direct	0	2
S0090_9M_OS1	2	77.7734555000002	2491	54	0.39	0	0.0002407235880949	9M	OS1	Direct	0	2
S0090_En_OS1	2	9.7806232	2473	29	0.11	0	2.23265589268662e-05	En	OS1	Direct	0	0
S0091_9M_NS1	4	53.5124734	2973	206	6.4	0	6.72414855648062e-05	9M	NS1	Direct	0	0
S0091_9M_OS1	4	13.4849056	2587	47	0.64	0	4.06142028309686e-05	9M	OS1	Direct	0	0
S0091_En_NS1	2	88.5365141	2264	52	0.57	0	0.0006980065229516	En	NS1	Enrichment	1	0
S0091_En_OS1	7	59.942716	2579	66	0.08	0	3.49856882376109e-05	En	OS1	Direct	0	0
S0092_9M_NS1	5	41.6839787	2623	156	0.1	0	0.0001367305086156	9M	NS1	Enrichment	0	1
S0092_9M_OS1	1	18.8070413	2445	47	0.08	0	2.45803992834359e-05	9M	OS1	Direct	0	0
S0093_3M_NS1	2	19.5982212	2420	89	0.08	0	4.40122794619661e-05	3M	NS1	Direct	0	2
S0093_9M_GS1	5	42.7439103	2691	69	0.17	0	3.14929884243294e-05	9M	GS1	Direct	0	1
S0093_9M_NS1	5	106.060642	2698	67	0.08	0	0.0002823926615315	9M	NS1	Enrichment	0	0
S0094_En_GS1	5	49.2445723	2666	38	0.08	0	2.94200351820908e-05	En	GS1	Enrichment	0	0
S0094_En_OS1	5	337.422793899998	4391	292	76.27	54.32	0.0001074588499954	En	OS1	Direct	0	0
S0097_3M_GS1	6	191.717918199999	2883	144	1.64	56.25	7.39222423838134e-05	3M	GS1	Enrichment	0	3
S0097_3M_NS1	5	42.5398192	2725	55	0.08	0	2.52969749607612e-05	3M	NS1	Direct	0	3
S0097_9M_NS1	5	38.97376706	2735	36	0.08	0	2.99433307202376e-05	9M	NS1	Direct	0	4
S0098_9M_NS1	7	585.4810518	3653	195	29.78	82	0.0001021418979162	9M	NS1	Enrichment	1	1
S0100_6M_OS1	2	61.11488048	2693	67	0.08	0	4.11124026592608e-05	6M	OS1	Enrichment	0	0
S0103_3M_NS1	5	156.9389991	2651	83	0.08	0	5.84334696642156e-05	3M	NS1	Direct	0	7
S0103_3M_OS1	5	125.4835969	3422	474	9	0	7.49609978376217e-05	3M	OS1	Direct	0	10
S0103_6M_NS1	1	0.477612	1385	1506	2.23	0	0.0001703374646832	6M	NS1	Direct	1	6
S0103_En_NS1	5	139.5413838	4366	583	48.79	0	7.13877436391342e-05	En	NS1	Direct	0	3
S0103_En_OS1	6	201.827864	2733	64	0.08	0	8.26403435729629e-05	En	OS1	Direct	0	4
S0104_3M_GS1	5	57.5759332	2749	61	1.03	0	0.000172907646185	3M	GS1	Enrichment	0	1
S0106_En_NS1	5	37.4070661	2741	51	0.08	0	2.49858133025299e-05	En	NS1	Direct	0	5
S0106_En_OS1	5	38.03971577	2725	64	0.08	0	2.97621836202682e-05	En	OS1	Enrichment	0	0
S0107_En_GS1	7	84.222682	2777	581	0.58	0	0.0002424146877351	En	GS1	Direct	0	1204
S0107_En_NS1	8	37.03887368	2647	85	0.08	0	3.56487437440656e-05	En	NS1	Direct	0	13
S0110_3M_OS1	6	292.575589260001	2586	26	0.08	0	0.0001798993216425	3M	OS1	Direct	0	4
S0110_En_OS1	6	278.49722742	2585	35	0.08	0	0.000162425269292	En	OS1	Enrichment	0	2
S0111_En_NS1	5	44.37701731	1905	1478	0.91	0	0.0001040405690422	En	NS1	Direct	1	2
S0113_3M_GS1	5	73.3293401	2795	56	0.08	0	2.67758337598753e-05	3M	GS1	Direct	0	7
S0113_3M_OS1	5	57.09131548	2568	39	0.08	0	3.98626656799858e-05	3M	OS1	Direct	0	28
S0113_En_OS1	5	47.96862816	2568	46	0.08	0	3.75711422338222e-05	En	OS1	Direct	0	7
S0117_En_GS1	7	1804.27343503002	4955	822	100	76.79	0.0001959447565783	En	GS1	Enrichment	1	5
S0119_En_NS1	5	20.7298667	2603	387	0.6	0	0.0001045774352959	En	NS1	Enrichment	0	6
S0119_En_OS1	6	39.4479958	2709	101	0.08	0	4.39814502733922e-05	En	OS1	Enrichment	0	0
