# Supplementary material for: Comparison of genomic diversity between single and pooled Staphylococcus aureus colonies isolated from human colonization cultures
Source: Microb Genom. 2023 Nov 7;9(11):001111. doi: 10.1099/mgen.0.001111 (PMC10711313; doi:10.1099/mgen.0.001111)
Supplement: Supplementary material 3 [file mgen-9-1111-s003.xlsx]

## Sheet: Summary_AMRFinder_report
Sample information						AmrFinderPlus results
Sample ID and participant ID are unique identifiers for each individual sample or each study participant respectively. Time and Site correspond to the time point and anatomical site at which the sample was collected. Culture represents whether the samples were collected after direct plating of the participant swabs (Direct) or collected after enriching swab for growth in liquid media (Enrichment)…						Gene symbol, Sequence name and antimicrobial class for each hit as reported by AMRFinderPlus.
Sample ID	Participant ID	Time	Site	Culture	Colony	Gene symbol	Sequence name	Class
S.190206.00505	S0001	Enrollment	Oropharynx	Direct	C1	blaR1	beta-lactam sensor/signal transducer BlaR1	BETA-LACTAM
S.190206.00505	S0001	Enrollment	Oropharynx	Direct	C1	blaI	penicillinase repressor BlaI	BETA-LACTAM
S.190206.00507	S0001	Enrollment	Oropharynx	Direct	C2	blaR1	beta-lactam sensor/signal transducer BlaR1	BETA-LACTAM
S.190206.00507	S0001	Enrollment	Oropharynx	Direct	C2	blaI	penicillinase repressor BlaI	BETA-LACTAM
S.190206.00509	S0001	Enrollment	Oropharynx	Direct	C3	blaI	penicillinase repressor BlaI	BETA-LACTAM
S.190206.00509	S0001	Enrollment	Oropharynx	Direct	C3	blaR1	beta-lactam sensor/signal transducer BlaR1	BETA-LACTAM
S.190206.00511	S0001	Enrollment	Oropharynx	Direct	C4	blaR1	beta-lactam sensor/signal transducer BlaR1	BETA-LACTAM
S.190206.00511	S0001	Enrollment	Oropharynx	Direct	C4	blaI	penicillinase repressor BlaI	BETA-LACTAM
S.190206.00513	S0001	Enrollment	Oropharynx	Direct	C5	blaI	penicillinase repressor BlaI	BETA-LACTAM
S.190206.00513	S0001	Enrollment	Oropharynx	Direct	C5	blaR1	beta-lactam sensor/signal transducer BlaR1	BETA-LACTAM
S.190206.00515	S0001	Enrollment	Oropharynx	Direct	C6	blaI	penicillinase repressor BlaI	BETA-LACTAM
S.190206.00515	S0001	Enrollment	Oropharynx	Direct	C6	blaR1	beta-lactam sensor/signal transducer BlaR1	BETA-LACTAM
S.190206.00517	S0001	Enrollment	Oropharynx	Direct	C7	blaR1	beta-lactam sensor/signal transducer BlaR1	BETA-LACTAM
S.190206.00517	S0001	Enrollment	Oropharynx	Direct	C7	blaI	penicillinase repressor BlaI	BETA-LACTAM
S.190206.00519	S0001	Enrollment	Oropharynx	Direct	C8	blaI	penicillinase repressor BlaI	BETA-LACTAM
S.190206.00519	S0001	Enrollment	Oropharynx	Direct	C8	blaR1	beta-lactam sensor/signal transducer BlaR1	BETA-LACTAM
S.190206.00521	S0001	Enrollment	Nares	Direct	C1	blaR1	beta-lactam sensor/signal transducer BlaR1	BETA-LACTAM
S.190206.00521	S0001	Enrollment	Nares	Direct	C1	blaI	penicillinase repressor BlaI	BETA-LACTAM
S.190206.00523	S0001	Enrollment	Nares	Direct	C2	blaI	penicillinase repressor BlaI	BETA-LACTAM
S.190206.00523	S0001	Enrollment	Nares	Direct	C2	blaR1	beta-lactam sensor/signal transducer BlaR1	BETA-LACTAM
S.190206.00525	S0001	Enrollment	Nares	Direct	C3	blaI	penicillinase repressor BlaI	BETA-LACTAM
S.190206.00525	S0001	Enrollment	Nares	Direct	C3	blaR1	beta-lactam sensor/signal transducer BlaR1	BETA-LACTAM
S.190206.00527	S0001	Enrollment	Nares	Direct	C4	blaR1	beta-lactam sensor/signal transducer BlaR1	BETA-LACTAM
S.190206.00527	S0001	Enrollment	Nares	Direct	C4	blaI	penicillinase repressor BlaI	BETA-LACTAM
S.190206.00529	S0001	Enrollment	Nares	Direct	C5	blaR1	beta-lactam sensor/signal transducer BlaR1	BETA-LACTAM
S.190206.00529	S0001	Enrollment	Nares	Direct	C5	blaI	penicillinase repressor BlaI	BETA-LACTAM
S.190206.00531	S0001	Enrollment	Nares	Direct	C6	blaI	penicillinase repressor BlaI	BETA-LACTAM
S.190206.00531	S0001	Enrollment	Nares	Direct	C6	blaR1	beta-lactam sensor/signal transducer BlaR1	BETA-LACTAM
S.190206.00533	S0001	Enrollment	Nares	Direct	C7	blaR1	beta-lactam sensor/signal transducer BlaR1	BETA-LACTAM
S.190206.00533	S0001	Enrollment	Nares	Direct	C7	blaI	penicillinase repressor BlaI	BETA-LACTAM
S.190206.00535	S0001	Enrollment	Nares	Direct	C8	blaI	penicillinase repressor BlaI	BETA-LACTAM
S.190206.00535	S0001	Enrollment	Nares	Direct	C8	blaR1	beta-lactam sensor/signal transducer BlaR1	BETA-LACTAM
S.190206.00537	S0001	Enrollment	Oropharynx	Direct	CP	blaR1	beta-lactam sensor/signal transducer BlaR1	BETA-LACTAM
S.190206.00537	S0001	Enrollment	Oropharynx	Direct	CP	blaI	penicillinase repressor BlaI	BETA-LACTAM
S.190206.00538	S0001	Enrollment	Nares	Direct	CP	blaI	penicillinase repressor BlaI	BETA-LACTAM
S.190206.00538	S0001	Enrollment	Nares	Direct	CP	blaR1	beta-lactam sensor/signal transducer BlaR1	BETA-LACTAM
S.190211.00026	S0002	Enrollment	Oropharynx	Direct	CP	mecA	PBP2a family beta-lactam-resistant peptidoglycan transpeptidase MecA	BETA-LACTAM
S.190211.00026	S0002	Enrollment	Oropharynx	Direct	CP	msr(A)	ABC-F type ribosomal protection protein Msr(A)	MACROLIDE
S.190211.00026	S0002	Enrollment	Oropharynx	Direct	CP	mecR1	beta-lactam sensor/signal transducer MecR1	BETA-LACTAM
S.190211.00026	S0002	Enrollment	Oropharynx	Direct	CP	fosB	FosB1/FosB3 family fosfomycin resistance bacillithiol transferase	FOSFOMYCIN
S.190211.00026	S0002	Enrollment	Oropharynx	Direct	CP	ant(9)-Ia	aminoglycoside nucleotidyltransferase ANT(9)-Ia	AMINOGLYCOSIDE
S.190211.00026	S0002	Enrollment	Oropharynx	Direct	CP	erm(A)	23S rRNA (adenine(2058)-N(6))-methyltransferase Erm(A)	MACROLIDE
S.190211.00026	S0002	Enrollment	Oropharynx	Direct	CP	mecI	mecA-type methicillin resistance repressor MecI	BETA-LACTAM
S.190211.00026	S0002	Enrollment	Oropharynx	Direct	CP	blaZ	penicillin-hydrolyzing class A beta-lactamase BlaZ	BETA-LACTAM
S.190211.00026	S0002	Enrollment	Oropharynx	Direct	CP	mph(C)	Mph(C) family macrolide 2'-phosphotransferase	MACROLIDE
S.190211.00026	S0002	Enrollment	Oropharynx	Direct	CP	aadD1	aminoglycoside O-nucleotidyltransferase ANT(4')-Ia	AMINOGLYCOSIDE
S.190211.00026	S0002	Enrollment	Oropharynx	Direct	CP	bleO	bleomycin binding protein	BLEOMYCIN
S.190211.00026	S0002	Enrollment	Oropharynx	Direct	CP	sat4	streptothricin N-acetyltransferase Sat4	STREPTOTHRICIN
S.190211.00026	S0002	Enrollment	Oropharynx	Direct	CP	aph(3')-IIIa	aminoglycoside O-phosphotransferase APH(3')-IIIa	AMINOGLYCOSIDE
S.190211.00026	S0002	Enrollment	Oropharynx	Direct	CP	blaI	penicillinase repressor BlaI	BETA-LACTAM
S.190211.00026	S0002	Enrollment	Oropharynx	Direct	CP	blaR1	beta-lactam sensor/signal transducer BlaR1	BETA-LACTAM
S.190212.01267	S0002	Enrollment	Oropharynx	Direct	C1	mecI	mecA-type methicillin resistance repressor MecI	BETA-LACTAM
S.190212.01267	S0002	Enrollment	Oropharynx	Direct	C1	mph(C)	Mph(C) family macrolide 2'-phosphotransferase	MACROLIDE
S.190212.01267	S0002	Enrollment	Oropharynx	Direct	C1	sat4	streptothricin N-acetyltransferase Sat4	STREPTOTHRICIN
S.190212.01267	S0002	Enrollment	Oropharynx	Direct	C1	bleO	bleomycin binding protein	BLEOMYCIN
S.190212.01267	S0002	Enrollment	Oropharynx	Direct	C1	mecR1	beta-lactam sensor/signal transducer MecR1	BETA-LACTAM
S.190212.01267	S0002	Enrollment	Oropharynx	Direct	C1	blaR1	beta-lactam sensor/signal transducer BlaR1	BETA-LACTAM
S.190212.01267	S0002	Enrollment	Oropharynx	Direct	C1	blaZ	penicillin-hydrolyzing class A beta-lactamase BlaZ	BETA-LACTAM
S.190212.01267	S0002	Enrollment	Oropharynx	Direct	C1	mecA	PBP2a family beta-lactam-resistant peptidoglycan transpeptidase MecA	BETA-LACTAM
S.190212.01267	S0002	Enrollment	Oropharynx	Direct	C1	blaI	penicillinase repressor BlaI	BETA-LACTAM
S.190212.01267	S0002	Enrollment	Oropharynx	Direct	C1	fosB	FosB1/FosB3 family fosfomycin resistance bacillithiol transferase	FOSFOMYCIN
S.190212.01267	S0002	Enrollment	Oropharynx	Direct	C1	aph(3')-IIIa	aminoglycoside O-phosphotransferase APH(3')-IIIa	AMINOGLYCOSIDE
S.190212.01267	S0002	Enrollment	Oropharynx	Direct	C1	aadD1	aminoglycoside O-nucleotidyltransferase ANT(4')-Ia	AMINOGLYCOSIDE
S.190212.01267	S0002	Enrollment	Oropharynx	Direct	C1	msr(A)	ABC-F type ribosomal protection protein Msr(A)	MACROLIDE
S.190212.01267	S0002	Enrollment	Oropharynx	Direct	C1	ant(9)-Ia	aminoglycoside nucleotidyltransferase ANT(9)-Ia	AMINOGLYCOSIDE
S.190212.01267	S0002	Enrollment	Oropharynx	Direct	C1	erm(A)	23S rRNA (adenine(2058)-N(6))-methyltransferase Erm(A)	MACROLIDE
S.190212.01269	S0002	Enrollment	Oropharynx	Direct	C2	blaR1	beta-lactam sensor/signal transducer BlaR1	BETA-LACTAM
S.190212.01269	S0002	Enrollment	Oropharynx	Direct	C2	msr(A)	ABC-F type ribosomal protection protein Msr(A)	MACROLIDE
S.190212.01269	S0002	Enrollment	Oropharynx	Direct	C2	mecI	mecA-type methicillin resistance repressor MecI	BETA-LACTAM
S.190212.01269	S0002	Enrollment	Oropharynx	Direct	C2	aph(3')-IIIa	aminoglycoside O-phosphotransferase APH(3')-IIIa	AMINOGLYCOSIDE
S.190212.01269	S0002	Enrollment	Oropharynx	Direct	C2	blaI	penicillinase repressor BlaI	BETA-LACTAM
S.190212.01269	S0002	Enrollment	Oropharynx	Direct	C2	mecA	PBP2a family beta-lactam-resistant peptidoglycan transpeptidase MecA	BETA-LACTAM
S.190212.01269	S0002	Enrollment	Oropharynx	Direct	C2	aadD1	aminoglycoside O-nucleotidyltransferase ANT(4')-Ia	AMINOGLYCOSIDE
S.190212.01269	S0002	Enrollment	Oropharynx	Direct	C2	ant(9)-Ia	aminoglycoside nucleotidyltransferase ANT(9)-Ia	AMINOGLYCOSIDE
S.190212.01269	S0002	Enrollment	Oropharynx	Direct	C2	blaZ	penicillin-hydrolyzing class A beta-lactamase BlaZ	BETA-LACTAM
S.190212.01269	S0002	Enrollment	Oropharynx	Direct	C2	mph(C)	Mph(C) family macrolide 2'-phosphotransferase	MACROLIDE
S.190212.01269	S0002	Enrollment	Oropharynx	Direct	C2	mecR1	beta-lactam sensor/signal transducer MecR1	BETA-LACTAM
S.190212.01269	S0002	Enrollment	Oropharynx	Direct	C2	bleO	bleomycin binding protein	BLEOMYCIN
S.190212.01269	S0002	Enrollment	Oropharynx	Direct	C2	erm(A)	23S rRNA (adenine(2058)-N(6))-methyltransferase Erm(A)	MACROLIDE
S.190212.01269	S0002	Enrollment	Oropharynx	Direct	C2	fosB	FosB1/FosB3 family fosfomycin resistance bacillithiol transferase	FOSFOMYCIN
S.190212.01269	S0002	Enrollment	Oropharynx	Direct	C2	sat4	streptothricin N-acetyltransferase Sat4	STREPTOTHRICIN
S.190212.01271	S0002	Enrollment	Oropharynx	Direct	C3	sat4	streptothricin N-acetyltransferase Sat4	STREPTOTHRICIN
S.190212.01271	S0002	Enrollment	Oropharynx	Direct	C3	bleO	bleomycin binding protein	BLEOMYCIN
S.190212.01271	S0002	Enrollment	Oropharynx	Direct	C3	aph(3')-IIIa	aminoglycoside O-phosphotransferase APH(3')-IIIa	AMINOGLYCOSIDE
S.190212.01271	S0002	Enrollment	Oropharynx	Direct	C3	blaI	penicillinase repressor BlaI	BETA-LACTAM
S.190212.01271	S0002	Enrollment	Oropharynx	Direct	C3	mecI	mecA-type methicillin resistance repressor MecI	BETA-LACTAM
S.190212.01271	S0002	Enrollment	Oropharynx	Direct	C3	mecR1	beta-lactam sensor/signal transducer MecR1	BETA-LACTAM
S.190212.01271	S0002	Enrollment	Oropharynx	Direct	C3	aadD1	aminoglycoside O-nucleotidyltransferase ANT(4')-Ia	AMINOGLYCOSIDE
S.190212.01271	S0002	Enrollment	Oropharynx	Direct	C3	mecA	PBP2a family beta-lactam-resistant peptidoglycan transpeptidase MecA	BETA-LACTAM
S.190212.01271	S0002	Enrollment	Oropharynx	Direct	C3	mph(C)	Mph(C) family macrolide 2'-phosphotransferase	MACROLIDE
S.190212.01271	S0002	Enrollment	Oropharynx	Direct	C3	fosB	FosB1/FosB3 family fosfomycin resistance bacillithiol transferase	FOSFOMYCIN
S.190212.01271	S0002	Enrollment	Oropharynx	Direct	C3	blaR1	beta-lactam sensor/signal transducer BlaR1	BETA-LACTAM
S.190212.01271	S0002	Enrollment	Oropharynx	Direct	C3	msr(A)	ABC-F type ribosomal protection protein Msr(A)	MACROLIDE
S.190212.01271	S0002	Enrollment	Oropharynx	Direct	C3	erm(A)	23S rRNA (adenine(2058)-N(6))-methyltransferase Erm(A)	MACROLIDE
S.190212.01271	S0002	Enrollment	Oropharynx	Direct	C3	blaZ	penicillin-hydrolyzing class A beta-lactamase BlaZ	BETA-LACTAM
S.190212.01271	S0002	Enrollment	Oropharynx	Direct	C3	ant(9)-Ia	aminoglycoside nucleotidyltransferase ANT(9)-Ia	AMINOGLYCOSIDE
S.190212.01273	S0002	Enrollment	Oropharynx	Direct	C4	mecR1	beta-lactam sensor/signal transducer MecR1	BETA-LACTAM
S.190212.01273	S0002	Enrollment	Oropharynx	Direct	C4	erm(A)	23S rRNA (adenine(2058)-N(6))-methyltransferase Erm(A)	MACROLIDE
S.190212.01273	S0002	Enrollment	Oropharynx	Direct	C4	aadD1	aminoglycoside O-nucleotidyltransferase ANT(4')-Ia	AMINOGLYCOSIDE
S.190212.01273	S0002	Enrollment	Oropharynx	Direct	C4	mecI	mecA-type methicillin resistance repressor MecI	BETA-LACTAM
S.190212.01273	S0002	Enrollment	Oropharynx	Direct	C4	mecA	PBP2a family beta-lactam-resistant peptidoglycan transpeptidase MecA	BETA-LACTAM
S.190212.01273	S0002	Enrollment	Oropharynx	Direct	C4	bleO	bleomycin binding protein	BLEOMYCIN
S.190212.01273	S0002	Enrollment	Oropharynx	Direct	C4	ant(9)-Ia	aminoglycoside nucleotidyltransferase ANT(9)-Ia	AMINOGLYCOSIDE
S.190212.01273	S0002	Enrollment	Oropharynx	Direct	C4	fosB	FosB1/FosB3 family fosfomycin resistance bacillithiol transferase	FOSFOMYCIN
S.190212.01275	S0002	Enrollment	Oropharynx	Direct	C5	mecR1	beta-lactam sensor/signal transducer MecR1	BETA-LACTAM
S.190212.01275	S0002	Enrollment	Oropharynx	Direct	C5	mecI	mecA-type methicillin resistance repressor MecI	BETA-LACTAM
S.190212.01275	S0002	Enrollment	Oropharynx	Direct	C5	fosB	FosB1/FosB3 family fosfomycin resistance bacillithiol transferase	FOSFOMYCIN
S.190212.01275	S0002	Enrollment	Oropharynx	Direct	C5	aadD1	aminoglycoside O-nucleotidyltransferase ANT(4')-Ia	AMINOGLYCOSIDE
S.190212.01275	S0002	Enrollment	Oropharynx	Direct	C5	erm(A)	23S rRNA (adenine(2058)-N(6))-methyltransferase Erm(A)	MACROLIDE
S.190212.01275	S0002	Enrollment	Oropharynx	Direct	C5	bleO	bleomycin binding protein	BLEOMYCIN
S.190212.01275	S0002	Enrollment	Oropharynx	Direct	C5	mecA	PBP2a family beta-lactam-resistant peptidoglycan transpeptidase MecA	BETA-LACTAM
S.190212.01275	S0002	Enrollment	Oropharynx	Direct	C5	ant(9)-Ia	aminoglycoside nucleotidyltransferase ANT(9)-Ia	AMINOGLYCOSIDE
S.190212.01277	S0002	Enrollment	Oropharynx	Direct	C6	msr(A)	ABC-F type ribosomal protection protein Msr(A)	MACROLIDE
S.190212.01277	S0002	Enrollment	Oropharynx	Direct	C6	ant(9)-Ia	aminoglycoside nucleotidyltransferase ANT(9)-Ia	AMINOGLYCOSIDE
S.190212.01277	S0002	Enrollment	Oropharynx	Direct	C6	mph(C)	Mph(C) family macrolide 2'-phosphotransferase	MACROLIDE
S.190212.01277	S0002	Enrollment	Oropharynx	Direct	C6	blaI	penicillinase repressor BlaI	BETA-LACTAM
S.190212.01277	S0002	Enrollment	Oropharynx	Direct	C6	mecR1	beta-lactam sensor/signal transducer MecR1	BETA-LACTAM
S.190212.01277	S0002	Enrollment	Oropharynx	Direct	C6	blaZ	penicillin-hydrolyzing class A beta-lactamase BlaZ	BETA-LACTAM
S.190212.01277	S0002	Enrollment	Oropharynx	Direct	C6	erm(A)	23S rRNA (adenine(2058)-N(6))-methyltransferase Erm(A)	MACROLIDE
S.190212.01277	S0002	Enrollment	Oropharynx	Direct	C6	aadD1	aminoglycoside O-nucleotidyltransferase ANT(4')-Ia	AMINOGLYCOSIDE
S.190212.01277	S0002	Enrollment	Oropharynx	Direct	C6	mecI	mecA-type methicillin resistance repressor MecI	BETA-LACTAM
S.190212.01277	S0002	Enrollment	Oropharynx	Direct	C6	sat4	streptothricin N-acetyltransferase Sat4	STREPTOTHRICIN
S.190212.01277	S0002	Enrollment	Oropharynx	Direct	C6	mecA	PBP2a family beta-lactam-resistant peptidoglycan transpeptidase MecA	BETA-LACTAM
S.190212.01277	S0002	Enrollment	Oropharynx	Direct	C6	blaR1	beta-lactam sensor/signal transducer BlaR1	BETA-LACTAM
S.190212.01277	S0002	Enrollment	Oropharynx	Direct	C6	bleO	bleomycin binding protein	BLEOMYCIN
S.190212.01277	S0002	Enrollment	Oropharynx	Direct	C6	aph(3')-IIIa	aminoglycoside O-phosphotransferase APH(3')-IIIa	AMINOGLYCOSIDE
S.190212.01277	S0002	Enrollment	Oropharynx	Direct	C6	fosB	FosB1/FosB3 family fosfomycin resistance bacillithiol transferase	FOSFOMYCIN
S.190212.01279	S0002	Enrollment	Oropharynx	Direct	C7	erm(A)	23S rRNA (adenine(2058)-N(6))-methyltransferase Erm(A)	MACROLIDE
S.190212.01279	S0002	Enrollment	Oropharynx	Direct	C7	mecA	PBP2a family beta-lactam-resistant peptidoglycan transpeptidase MecA	BETA-LACTAM
S.190212.01279	S0002	Enrollment	Oropharynx	Direct	C7	ant(9)-Ia	aminoglycoside nucleotidyltransferase ANT(9)-Ia	AMINOGLYCOSIDE
S.190212.01279	S0002	Enrollment	Oropharynx	Direct	C7	mecI	mecA-type methicillin resistance repressor MecI	BETA-LACTAM
S.190212.01279	S0002	Enrollment	Oropharynx	Direct	C7	mph(C)	Mph(C) family macrolide 2'-phosphotransferase	MACROLIDE
S.190212.01279	S0002	Enrollment	Oropharynx	Direct	C7	aph(3')-IIIa	aminoglycoside O-phosphotransferase APH(3')-IIIa	AMINOGLYCOSIDE
S.190212.01279	S0002	Enrollment	Oropharynx	Direct	C7	mecR1	beta-lactam sensor/signal transducer MecR1	BETA-LACTAM
S.190212.01279	S0002	Enrollment	Oropharynx	Direct	C7	fosB	FosB1/FosB3 family fosfomycin resistance bacillithiol transferase	FOSFOMYCIN
S.190212.01279	S0002	Enrollment	Oropharynx	Direct	C7	blaR1	beta-lactam sensor/signal transducer BlaR1	BETA-LACTAM
S.190212.01279	S0002	Enrollment	Oropharynx	Direct	C7	blaI	penicillinase repressor BlaI	BETA-LACTAM
S.190212.01279	S0002	Enrollment	Oropharynx	Direct	C7	bleO	bleomycin binding protein	BLEOMYCIN
S.190212.01279	S0002	Enrollment	Oropharynx	Direct	C7	sat4	streptothricin N-acetyltransferase Sat4	STREPTOTHRICIN
S.190212.01279	S0002	Enrollment	Oropharynx	Direct	C7	blaZ	penicillin-hydrolyzing class A beta-lactamase BlaZ	BETA-LACTAM
S.190212.01279	S0002	Enrollment	Oropharynx	Direct	C7	msr(A)	ABC-F type ribosomal protection protein Msr(A)	MACROLIDE
S.190212.01279	S0002	Enrollment	Oropharynx	Direct	C7	aadD1	aminoglycoside O-nucleotidyltransferase ANT(4')-Ia	AMINOGLYCOSIDE
S.190212.01281	S0002	Enrollment	Oropharynx	Direct	C8	mecR1	beta-lactam sensor/signal transducer MecR1	BETA-LACTAM
S.190212.01281	S0002	Enrollment	Oropharynx	Direct	C8	mecA	PBP2a family beta-lactam-resistant peptidoglycan transpeptidase MecA	BETA-LACTAM
S.190212.01281	S0002	Enrollment	Oropharynx	Direct	C8	blaZ	penicillin-hydrolyzing class A beta-lactamase BlaZ	BETA-LACTAM
S.190212.01281	S0002	Enrollment	Oropharynx	Direct	C8	blaI	penicillinase repressor BlaI	BETA-LACTAM
S.190212.01281	S0002	Enrollment	Oropharynx	Direct	C8	aadD1	aminoglycoside O-nucleotidyltransferase ANT(4')-Ia	AMINOGLYCOSIDE
S.190212.01281	S0002	Enrollment	Oropharynx	Direct	C8	bleO	bleomycin binding protein	BLEOMYCIN
S.190212.01281	S0002	Enrollment	Oropharynx	Direct	C8	blaR1	beta-lactam sensor/signal transducer BlaR1	BETA-LACTAM
S.190212.01281	S0002	Enrollment	Oropharynx	Direct	C8	msr(A)	ABC-F type ribosomal protection protein Msr(A)	MACROLIDE
S.190212.01281	S0002	Enrollment	Oropharynx	Direct	C8	mph(C)	Mph(C) family macrolide 2'-phosphotransferase	MACROLIDE
S.190212.01281	S0002	Enrollment	Oropharynx	Direct	C8	sat4	streptothricin N-acetyltransferase Sat4	STREPTOTHRICIN
S.190212.01281	S0002	Enrollment	Oropharynx	Direct	C8	aph(3')-IIIa	aminoglycoside O-phosphotransferase APH(3')-IIIa	AMINOGLYCOSIDE
S.190212.01281	S0002	Enrollment	Oropharynx	Direct	C8	erm(A)	23S rRNA (adenine(2058)-N(6))-methyltransferase Erm(A)	MACROLIDE
S.190212.01281	S0002	Enrollment	Oropharynx	Direct	C8	ant(9)-Ia	aminoglycoside nucleotidyltransferase ANT(9)-Ia	AMINOGLYCOSIDE
S.190212.01281	S0002	Enrollment	Oropharynx	Direct	C8	fosB	FosB1/FosB3 family fosfomycin resistance bacillithiol transferase	FOSFOMYCIN
S.190212.01281	S0002	Enrollment	Oropharynx	Direct	C8	mecI	mecA-type methicillin resistance repressor MecI	BETA-LACTAM
S.190214.00097	S0002	Enrollment	Nares	Enrichment	CP	mph(C)	Mph(C) family macrolide 2'-phosphotransferase	MACROLIDE
S.190214.00097	S0002	Enrollment	Nares	Enrichment	CP	msr(A)	ABC-F type ribosomal protection protein Msr(A)	MACROLIDE
S.190214.00097	S0002	Enrollment	Nares	Enrichment	CP	mecI	mecA-type methicillin resistance repressor MecI	BETA-LACTAM
S.190214.00097	S0002	Enrollment	Nares	Enrichment	CP	mecR1	beta-lactam sensor/signal transducer MecR1	BETA-LACTAM
S.190214.00097	S0002	Enrollment	Nares	Enrichment	CP	fosB	FosB1/FosB3 family fosfomycin resistance bacillithiol transferase	FOSFOMYCIN
S.190214.00097	S0002	Enrollment	Nares	Enrichment	CP	ant(9)-Ia	aminoglycoside nucleotidyltransferase ANT(9)-Ia	AMINOGLYCOSIDE
S.190214.00097	S0002	Enrollment	Nares	Enrichment	CP	erm(A)	23S rRNA (adenine(2058)-N(6))-methyltransferase Erm(A)	MACROLIDE
S.190214.00097	S0002	Enrollment	Nares	Enrichment	CP	aadD1	aminoglycoside O-nucleotidyltransferase ANT(4')-Ia	AMINOGLYCOSIDE
S.190214.00097	S0002	Enrollment	Nares	Enrichment	CP	blaZ	penicillin-hydrolyzing class A beta-lactamase BlaZ	BETA-LACTAM
S.190214.00097	S0002	Enrollment	Nares	Enrichment	CP	aph(3')-IIIa	aminoglycoside O-phosphotransferase APH(3')-IIIa	AMINOGLYCOSIDE
S.190214.00097	S0002	Enrollment	Nares	Enrichment	CP	mecA	PBP2a family beta-lactam-resistant peptidoglycan transpeptidase MecA	BETA-LACTAM
S.190214.00097	S0002	Enrollment	Nares	Enrichment	CP	blaI	penicillinase repressor BlaI	BETA-LACTAM
S.190214.00097	S0002	Enrollment	Nares	Enrichment	CP	blaR1	beta-lactam sensor/signal transducer BlaR1	BETA-LACTAM
S.190214.00097	S0002	Enrollment	Nares	Enrichment	CP	sat4	streptothricin N-acetyltransferase Sat4	STREPTOTHRICIN
S.190214.00097	S0002	Enrollment	Nares	Enrichment	CP	bleO	bleomycin binding protein	BLEOMYCIN
S.190214.00136	S0004	Enrollment	Oropharynx	Direct	CP	aph(3')-IIIa	aminoglycoside O-phosphotransferase APH(3')-IIIa	AMINOGLYCOSIDE
S.190214.00136	S0004	Enrollment	Oropharynx	Direct	CP	dfrG	trimethoprim-resistant dihydrofolate reductase DfrG	TRIMETHOPRIM
S.190214.00136	S0004	Enrollment	Oropharynx	Direct	CP	mecR1	beta-lactam sensor/signal transducer MecR1	BETA-LACTAM
S.190214.00136	S0004	Enrollment	Oropharynx	Direct	CP	mph(C)	Mph(C) family macrolide 2'-phosphotransferase	MACROLIDE
S.190214.00136	S0004	Enrollment	Oropharynx	Direct	CP	msr(A)	ABC-F type ribosomal protection protein Msr(A)	MACROLIDE
S.190214.00136	S0004	Enrollment	Oropharynx	Direct	CP	blaI	penicillinase repressor BlaI	BETA-LACTAM
S.190214.00136	S0004	Enrollment	Oropharynx	Direct	CP	mecA	PBP2a family beta-lactam-resistant peptidoglycan transpeptidase MecA	BETA-LACTAM
S.190214.00136	S0004	Enrollment	Oropharynx	Direct	CP	sat4	streptothricin N-acetyltransferase Sat4	STREPTOTHRICIN
S.190214.00136	S0004	Enrollment	Oropharynx	Direct	CP	blaZ	penicillin-hydrolyzing class A beta-lactamase BlaZ	BETA-LACTAM
S.190214.00136	S0004	Enrollment	Oropharynx	Direct	CP	erm(C)	23S rRNA (adenine(2058)-N(6))-methyltransferase Erm(C)	MACROLIDE
S.190214.00136	S0004	Enrollment	Oropharynx	Direct	CP	fosB	FosB1/FosB3 family fosfomycin resistance bacillithiol transferase	FOSFOMYCIN
S.190214.00136	S0004	Enrollment	Oropharynx	Direct	CP	blaR1	beta-lactam sensor/signal transducer BlaR1	BETA-LACTAM
S.190215.00680	S0002	Enrollment	Nares	Enrichment	C1	bleO	bleomycin binding protein	BLEOMYCIN
S.190215.00680	S0002	Enrollment	Nares	Enrichment	C1	mecA	PBP2a family beta-lactam-resistant peptidoglycan transpeptidase MecA	BETA-LACTAM
S.190215.00680	S0002	Enrollment	Nares	Enrichment	C1	mph(C)	Mph(C) family macrolide 2'-phosphotransferase	MACROLIDE
S.190215.00680	S0002	Enrollment	Nares	Enrichment	C1	msr(A)	ABC-F type ribosomal protection protein Msr(A)	MACROLIDE
S.190215.00680	S0002	Enrollment	Nares	Enrichment	C1	aadD1	aminoglycoside O-nucleotidyltransferase ANT(4')-Ia	AMINOGLYCOSIDE
S.190215.00680	S0002	Enrollment	Nares	Enrichment	C1	sat4	streptothricin N-acetyltransferase Sat4	STREPTOTHRICIN
S.190215.00680	S0002	Enrollment	Nares	Enrichment	C1	fosB	FosB1/FosB3 family fosfomycin resistance bacillithiol transferase	FOSFOMYCIN
S.190215.00680	S0002	Enrollment	Nares	Enrichment	C1	erm(A)	23S rRNA (adenine(2058)-N(6))-methyltransferase Erm(A)	MACROLIDE
S.190215.00680	S0002	Enrollment	Nares	Enrichment	C1	mecR1	beta-lactam sensor/signal transducer MecR1	BETA-LACTAM
S.190215.00680	S0002	Enrollment	Nares	Enrichment	C1	blaI	penicillinase repressor BlaI	BETA-LACTAM
S.190215.00680	S0002	Enrollment	Nares	Enrichment	C1	aph(3')-IIIa	aminoglycoside O-phosphotransferase APH(3')-IIIa	AMINOGLYCOSIDE
S.190215.00680	S0002	Enrollment	Nares	Enrichment	C1	blaR1	beta-lactam sensor/signal transducer BlaR1	BETA-LACTAM
S.190215.00680	S0002	Enrollment	Nares	Enrichment	C1	ant(9)-Ia	aminoglycoside nucleotidyltransferase ANT(9)-Ia	AMINOGLYCOSIDE
S.190215.00680	S0002	Enrollment	Nares	Enrichment	C1	blaZ	penicillin-hydrolyzing class A beta-lactamase BlaZ	BETA-LACTAM
S.190215.00680	S0002	Enrollment	Nares	Enrichment	C1	mecI	mecA-type methicillin resistance repressor MecI	BETA-LACTAM
S.190215.00682	S0002	Enrollment	Nares	Enrichment	C2	blaI	penicillinase repressor BlaI	BETA-LACTAM
S.190215.00682	S0002	Enrollment	Nares	Enrichment	C2	mph(C)	Mph(C) family macrolide 2'-phosphotransferase	MACROLIDE
S.190215.00682	S0002	Enrollment	Nares	Enrichment	C2	blaR1	beta-lactam sensor/signal transducer BlaR1	BETA-LACTAM
S.190215.00682	S0002	Enrollment	Nares	Enrichment	C2	mecA	PBP2a family beta-lactam-resistant peptidoglycan transpeptidase MecA	BETA-LACTAM
S.190215.00682	S0002	Enrollment	Nares	Enrichment	C2	mecR1	beta-lactam sensor/signal transducer MecR1	BETA-LACTAM
S.190215.00682	S0002	Enrollment	Nares	Enrichment	C2	aph(3')-IIIa	aminoglycoside O-phosphotransferase APH(3')-IIIa	AMINOGLYCOSIDE
S.190215.00682	S0002	Enrollment	Nares	Enrichment	C2	bleO	bleomycin binding protein	BLEOMYCIN
S.190215.00682	S0002	Enrollment	Nares	Enrichment	C2	mecI	mecA-type methicillin resistance repressor MecI	BETA-LACTAM
S.190215.00682	S0002	Enrollment	Nares	Enrichment	C2	msr(A)	ABC-F type ribosomal protection protein Msr(A)	MACROLIDE
S.190215.00682	S0002	Enrollment	Nares	Enrichment	C2	sat4	streptothricin N-acetyltransferase Sat4	STREPTOTHRICIN
S.190215.00682	S0002	Enrollment	Nares	Enrichment	C2	aadD1	aminoglycoside O-nucleotidyltransferase ANT(4')-Ia	AMINOGLYCOSIDE
S.190215.00682	S0002	Enrollment	Nares	Enrichment	C2	erm(A)	23S rRNA (adenine(2058)-N(6))-methyltransferase Erm(A)	MACROLIDE
S.190215.00682	S0002	Enrollment	Nares	Enrichment	C2	ant(9)-Ia	aminoglycoside nucleotidyltransferase ANT(9)-Ia	AMINOGLYCOSIDE
S.190215.00682	S0002	Enrollment	Nares	Enrichment	C2	blaZ	penicillin-hydrolyzing class A beta-lactamase BlaZ	BETA-LACTAM
S.190215.00682	S0002	Enrollment	Nares	Enrichment	C2	fosB	FosB1/FosB3 family fosfomycin resistance bacillithiol transferase	FOSFOMYCIN
S.190215.00684	S0002	Enrollment	Nares	Enrichment	C3	erm(A)	23S rRNA (adenine(2058)-N(6))-methyltransferase Erm(A)	MACROLIDE
S.190215.00684	S0002	Enrollment	Nares	Enrichment	C3	mecA	PBP2a family beta-lactam-resistant peptidoglycan transpeptidase MecA	BETA-LACTAM
S.190215.00684	S0002	Enrollment	Nares	Enrichment	C3	blaZ	penicillin-hydrolyzing class A beta-lactamase BlaZ	BETA-LACTAM
S.190215.00684	S0002	Enrollment	Nares	Enrichment	C3	mecR1	beta-lactam sensor/signal transducer MecR1	BETA-LACTAM
S.190215.00684	S0002	Enrollment	Nares	Enrichment	C3	sat4	streptothricin N-acetyltransferase Sat4	STREPTOTHRICIN
S.190215.00684	S0002	Enrollment	Nares	Enrichment	C3	ant(9)-Ia	aminoglycoside nucleotidyltransferase ANT(9)-Ia	AMINOGLYCOSIDE
S.190215.00684	S0002	Enrollment	Nares	Enrichment	C3	blaR1	beta-lactam sensor/signal transducer BlaR1	BETA-LACTAM
S.190215.00684	S0002	Enrollment	Nares	Enrichment	C3	fosB	FosB1/FosB3 family fosfomycin resistance bacillithiol transferase	FOSFOMYCIN
S.190215.00684	S0002	Enrollment	Nares	Enrichment	C3	bleO	bleomycin binding protein	BLEOMYCIN
S.190215.00684	S0002	Enrollment	Nares	Enrichment	C3	mecI	mecA-type methicillin resistance repressor MecI	BETA-LACTAM
S.190215.00684	S0002	Enrollment	Nares	Enrichment	C3	msr(A)	ABC-F type ribosomal protection protein Msr(A)	MACROLIDE
S.190215.00684	S0002	Enrollment	Nares	Enrichment	C3	mph(C)	Mph(C) family macrolide 2'-phosphotransferase	MACROLIDE
S.190215.00684	S0002	Enrollment	Nares	Enrichment	C3	blaI	penicillinase repressor BlaI	BETA-LACTAM
S.190215.00684	S0002	Enrollment	Nares	Enrichment	C3	aadD1	aminoglycoside O-nucleotidyltransferase ANT(4')-Ia	AMINOGLYCOSIDE
S.190215.00684	S0002	Enrollment	Nares	Enrichment	C3	aph(3')-IIIa	aminoglycoside O-phosphotransferase APH(3')-IIIa	AMINOGLYCOSIDE
S.190215.00686	S0002	Enrollment	Nares	Enrichment	C4	mecI	mecA-type methicillin resistance repressor MecI	BETA-LACTAM
S.190215.00686	S0002	Enrollment	Nares	Enrichment	C4	erm(A)	23S rRNA (adenine(2058)-N(6))-methyltransferase Erm(A)	MACROLIDE
S.190215.00686	S0002	Enrollment	Nares	Enrichment	C4	blaR1	beta-lactam sensor/signal transducer BlaR1	BETA-LACTAM
S.190215.00686	S0002	Enrollment	Nares	Enrichment	C4	mecR1	beta-lactam sensor/signal transducer MecR1	BETA-LACTAM
S.190215.00686	S0002	Enrollment	Nares	Enrichment	C4	sat4	streptothricin N-acetyltransferase Sat4	STREPTOTHRICIN
S.190215.00686	S0002	Enrollment	Nares	Enrichment	C4	ant(9)-Ia	aminoglycoside nucleotidyltransferase ANT(9)-Ia	AMINOGLYCOSIDE
S.190215.00686	S0002	Enrollment	Nares	Enrichment	C4	blaZ	penicillin-hydrolyzing class A beta-lactamase BlaZ	BETA-LACTAM
S.190215.00686	S0002	Enrollment	Nares	Enrichment	C4	aph(3')-IIIa	aminoglycoside O-phosphotransferase APH(3')-IIIa	AMINOGLYCOSIDE
S.190215.00686	S0002	Enrollment	Nares	Enrichment	C4	bleO	bleomycin binding protein	BLEOMYCIN
S.190215.00686	S0002	Enrollment	Nares	Enrichment	C4	aadD1	aminoglycoside O-nucleotidyltransferase ANT(4')-Ia	AMINOGLYCOSIDE
S.190215.00686	S0002	Enrollment	Nares	Enrichment	C4	blaI	penicillinase repressor BlaI	BETA-LACTAM
S.190215.00686	S0002	Enrollment	Nares	Enrichment	C4	mecA	PBP2a family beta-lactam-resistant peptidoglycan transpeptidase MecA	BETA-LACTAM
S.190215.00686	S0002	Enrollment	Nares	Enrichment	C4	msr(A)	ABC-F type ribosomal protection protein Msr(A)	MACROLIDE
S.190215.00686	S0002	Enrollment	Nares	Enrichment	C4	mph(C)	Mph(C) family macrolide 2'-phosphotransferase	MACROLIDE
S.190215.00686	S0002	Enrollment	Nares	Enrichment	C4	fosB	FosB1/FosB3 family fosfomycin resistance bacillithiol transferase	FOSFOMYCIN
S.190215.00688	S0002	Enrollment	Nares	Enrichment	C5	blaR1	beta-lactam sensor/signal transducer BlaR1	BETA-LACTAM
S.190215.00688	S0002	Enrollment	Nares	Enrichment	C5	aph(3')-IIIa	aminoglycoside O-phosphotransferase APH(3')-IIIa	AMINOGLYCOSIDE
S.190215.00688	S0002	Enrollment	Nares	Enrichment	C5	ant(9)-Ia	aminoglycoside nucleotidyltransferase ANT(9)-Ia	AMINOGLYCOSIDE
S.190215.00688	S0002	Enrollment	Nares	Enrichment	C5	blaZ	penicillin-hydrolyzing class A beta-lactamase BlaZ	BETA-LACTAM
S.190215.00688	S0002	Enrollment	Nares	Enrichment	C5	bleO	bleomycin binding protein	BLEOMYCIN
S.190215.00688	S0002	Enrollment	Nares	Enrichment	C5	sat4	streptothricin N-acetyltransferase Sat4	STREPTOTHRICIN
S.190215.00688	S0002	Enrollment	Nares	Enrichment	C5	msr(A)	ABC-F type ribosomal protection protein Msr(A)	MACROLIDE
S.190215.00688	S0002	Enrollment	Nares	Enrichment	C5	mecI	mecA-type methicillin resistance repressor MecI	BETA-LACTAM
S.190215.00688	S0002	Enrollment	Nares	Enrichment	C5	mph(C)	Mph(C) family macrolide 2'-phosphotransferase	MACROLIDE
S.190215.00688	S0002	Enrollment	Nares	Enrichment	C5	blaI	penicillinase repressor BlaI	BETA-LACTAM
S.190215.00688	S0002	Enrollment	Nares	Enrichment	C5	mecA	PBP2a family beta-lactam-resistant peptidoglycan transpeptidase MecA	BETA-LACTAM
S.190215.00688	S0002	Enrollment	Nares	Enrichment	C5	erm(A)	23S rRNA (adenine(2058)-N(6))-methyltransferase Erm(A)	MACROLIDE
S.190215.00688	S0002	Enrollment	Nares	Enrichment	C5	mecR1	beta-lactam sensor/signal transducer MecR1	BETA-LACTAM
S.190215.00688	S0002	Enrollment	Nares	Enrichment	C5	fosB	FosB1/FosB3 family fosfomycin resistance bacillithiol transferase	FOSFOMYCIN
S.190215.00688	S0002	Enrollment	Nares	Enrichment	C5	aadD1	aminoglycoside O-nucleotidyltransferase ANT(4')-Ia	AMINOGLYCOSIDE
S.190215.00690	S0002	Enrollment	Nares	Enrichment	C6	erm(A)	23S rRNA (adenine(2058)-N(6))-methyltransferase Erm(A)	MACROLIDE
S.190215.00690	S0002	Enrollment	Nares	Enrichment	C6	aadD1	aminoglycoside O-nucleotidyltransferase ANT(4')-Ia	AMINOGLYCOSIDE
S.190215.00690	S0002	Enrollment	Nares	Enrichment	C6	bleO	bleomycin binding protein	BLEOMYCIN
S.190215.00690	S0002	Enrollment	Nares	Enrichment	C6	ant(9)-Ia	aminoglycoside nucleotidyltransferase ANT(9)-Ia	AMINOGLYCOSIDE
S.190215.00690	S0002	Enrollment	Nares	Enrichment	C6	aph(3')-IIIa	aminoglycoside O-phosphotransferase APH(3')-IIIa	AMINOGLYCOSIDE
S.190215.00690	S0002	Enrollment	Nares	Enrichment	C6	blaR1	beta-lactam sensor/signal transducer BlaR1	BETA-LACTAM
S.190215.00690	S0002	Enrollment	Nares	Enrichment	C6	msr(A)	ABC-F type ribosomal protection protein Msr(A)	MACROLIDE
S.190215.00690	S0002	Enrollment	Nares	Enrichment	C6	mecA	PBP2a family beta-lactam-resistant peptidoglycan transpeptidase MecA	BETA-LACTAM
S.190215.00690	S0002	Enrollment	Nares	Enrichment	C6	blaZ	penicillin-hydrolyzing class A beta-lactamase BlaZ	BETA-LACTAM
S.190215.00690	S0002	Enrollment	Nares	Enrichment	C6	sat4	streptothricin N-acetyltransferase Sat4	STREPTOTHRICIN
S.190215.00690	S0002	Enrollment	Nares	Enrichment	C6	mecI	mecA-type methicillin resistance repressor MecI	BETA-LACTAM
S.190215.00690	S0002	Enrollment	Nares	Enrichment	C6	mph(C)	Mph(C) family macrolide 2'-phosphotransferase	MACROLIDE
S.190215.00690	S0002	Enrollment	Nares	Enrichment	C6	blaI	penicillinase repressor BlaI	BETA-LACTAM
S.190215.00690	S0002	Enrollment	Nares	Enrichment	C6	fosB	FosB1/FosB3 family fosfomycin resistance bacillithiol transferase	FOSFOMYCIN
S.190215.00690	S0002	Enrollment	Nares	Enrichment	C6	mecR1	beta-lactam sensor/signal transducer MecR1	BETA-LACTAM
S.190215.00692	S0002	Enrollment	Nares	Enrichment	C7	blaR1	beta-lactam sensor/signal transducer BlaR1	BETA-LACTAM
S.190215.00692	S0002	Enrollment	Nares	Enrichment	C7	blaI	penicillinase repressor BlaI	BETA-LACTAM
S.190215.00692	S0002	Enrollment	Nares	Enrichment	C7	mph(C)	Mph(C) family macrolide 2'-phosphotransferase	MACROLIDE
S.190215.00692	S0002	Enrollment	Nares	Enrichment	C7	bleO	bleomycin binding protein	BLEOMYCIN
S.190215.00692	S0002	Enrollment	Nares	Enrichment	C7	msr(A)	ABC-F type ribosomal protection protein Msr(A)	MACROLIDE
S.190215.00692	S0002	Enrollment	Nares	Enrichment	C7	aph(3')-IIIa	aminoglycoside O-phosphotransferase APH(3')-IIIa	AMINOGLYCOSIDE
S.190215.00692	S0002	Enrollment	Nares	Enrichment	C7	sat4	streptothricin N-acetyltransferase Sat4	STREPTOTHRICIN
S.190215.00692	S0002	Enrollment	Nares	Enrichment	C7	aadD1	aminoglycoside O-nucleotidyltransferase ANT(4')-Ia	AMINOGLYCOSIDE
S.190215.00692	S0002	Enrollment	Nares	Enrichment	C7	mecA	PBP2a family beta-lactam-resistant peptidoglycan transpeptidase MecA	BETA-LACTAM
S.190215.00692	S0002	Enrollment	Nares	Enrichment	C7	mecI	mecA-type methicillin resistance repressor MecI	BETA-LACTAM
S.190215.00692	S0002	Enrollment	Nares	Enrichment	C7	blaZ	penicillin-hydrolyzing class A beta-lactamase BlaZ	BETA-LACTAM
S.190215.00692	S0002	Enrollment	Nares	Enrichment	C7	fosB	FosB1/FosB3 family fosfomycin resistance bacillithiol transferase	FOSFOMYCIN
S.190215.00692	S0002	Enrollment	Nares	Enrichment	C7	mecR1	beta-lactam sensor/signal transducer MecR1	BETA-LACTAM
S.190215.00692	S0002	Enrollment	Nares	Enrichment	C7	ant(9)-Ia	aminoglycoside nucleotidyltransferase ANT(9)-Ia	AMINOGLYCOSIDE
S.190215.00692	S0002	Enrollment	Nares	Enrichment	C7	erm(A)	23S rRNA (adenine(2058)-N(6))-methyltransferase Erm(A)	MACROLIDE
S.190215.00694	S0002	Enrollment	Nares	Enrichment	C8	sat4	streptothricin N-acetyltransferase Sat4	STREPTOTHRICIN
S.190215.00694	S0002	Enrollment	Nares	Enrichment	C8	ant(9)-Ia	aminoglycoside nucleotidyltransferase ANT(9)-Ia	AMINOGLYCOSIDE
S.190215.00694	S0002	Enrollment	Nares	Enrichment	C8	blaZ	penicillin-hydrolyzing class A beta-lactamase BlaZ	BETA-LACTAM
S.190215.00694	S0002	Enrollment	Nares	Enrichment	C8	mph(C)	Mph(C) family macrolide 2'-phosphotransferase	MACROLIDE
S.190215.00694	S0002	Enrollment	Nares	Enrichment	C8	erm(A)	23S rRNA (adenine(2058)-N(6))-methyltransferase Erm(A)	MACROLIDE
S.190215.00694	S0002	Enrollment	Nares	Enrichment	C8	mecA	PBP2a family beta-lactam-resistant peptidoglycan transpeptidase MecA	BETA-LACTAM
S.190215.00694	S0002	Enrollment	Nares	Enrichment	C8	msr(A)	ABC-F type ribosomal protection protein Msr(A)	MACROLIDE
S.190215.00694	S0002	Enrollment	Nares	Enrichment	C8	aph(3')-IIIa	aminoglycoside O-phosphotransferase APH(3')-IIIa	AMINOGLYCOSIDE
S.190215.00694	S0002	Enrollment	Nares	Enrichment	C8	fosB	FosB1/FosB3 family fosfomycin resistance bacillithiol transferase	FOSFOMYCIN
S.190215.00694	S0002	Enrollment	Nares	Enrichment	C8	blaR1	beta-lactam sensor/signal transducer BlaR1	BETA-LACTAM
S.190215.00694	S0002	Enrollment	Nares	Enrichment	C8	mecI	mecA-type methicillin resistance repressor MecI	BETA-LACTAM
S.190215.00694	S0002	Enrollment	Nares	Enrichment	C8	mecR1	beta-lactam sensor/signal transducer MecR1	BETA-LACTAM
S.190215.00694	S0002	Enrollment	Nares	Enrichment	C8	bleO	bleomycin binding protein	BLEOMYCIN
S.190215.00694	S0002	Enrollment	Nares	Enrichment	C8	blaI	penicillinase repressor BlaI	BETA-LACTAM
S.190215.00694	S0002	Enrollment	Nares	Enrichment	C8	aadD1	aminoglycoside O-nucleotidyltransferase ANT(4')-Ia	AMINOGLYCOSIDE
S.190215.00712	S0004	Enrollment	Oropharynx	Direct	C1	dfrG	trimethoprim-resistant dihydrofolate reductase DfrG	TRIMETHOPRIM
S.190215.00712	S0004	Enrollment	Oropharynx	Direct	C1	mecR1	beta-lactam sensor/signal transducer MecR1	BETA-LACTAM
S.190215.00712	S0004	Enrollment	Oropharynx	Direct	C1	mecA	PBP2a family beta-lactam-resistant peptidoglycan transpeptidase MecA	BETA-LACTAM
S.190215.00712	S0004	Enrollment	Oropharynx	Direct	C1	blaZ	penicillin-hydrolyzing class A beta-lactamase BlaZ	BETA-LACTAM
S.190215.00712	S0004	Enrollment	Oropharynx	Direct	C1	fosB	FosB1/FosB3 family fosfomycin resistance bacillithiol transferase	FOSFOMYCIN
S.190215.00712	S0004	Enrollment	Oropharynx	Direct	C1	erm(C)	23S rRNA (adenine(2058)-N(6))-methyltransferase Erm(C)	MACROLIDE
S.190215.00712	S0004	Enrollment	Oropharynx	Direct	C1	mph(C)	Mph(C) family macrolide 2'-phosphotransferase	MACROLIDE
S.190215.00712	S0004	Enrollment	Oropharynx	Direct	C1	sat4	streptothricin N-acetyltransferase Sat4	STREPTOTHRICIN
S.190215.00712	S0004	Enrollment	Oropharynx	Direct	C1	aph(3')-IIIa	aminoglycoside O-phosphotransferase APH(3')-IIIa	AMINOGLYCOSIDE
S.190215.00712	S0004	Enrollment	Oropharynx	Direct	C1	msr(A)	ABC-F type ribosomal protection protein Msr(A)	MACROLIDE
S.190215.00712	S0004	Enrollment	Oropharynx	Direct	C1	blaR1	beta-lactam sensor/signal transducer BlaR1	BETA-LACTAM
S.190215.00712	S0004	Enrollment	Oropharynx	Direct	C1	blaI	penicillinase repressor BlaI	BETA-LACTAM
S.190215.00714	S0004	Enrollment	Oropharynx	Direct	C2	mecR1	beta-lactam sensor/signal transducer MecR1	BETA-LACTAM
S.190215.00714	S0004	Enrollment	Oropharynx	Direct	C2	fosB	FosB1/FosB3 family fosfomycin resistance bacillithiol transferase	FOSFOMYCIN
S.190215.00714	S0004	Enrollment	Oropharynx	Direct	C2	mecA	PBP2a family beta-lactam-resistant peptidoglycan transpeptidase MecA	BETA-LACTAM
S.190215.00714	S0004	Enrollment	Oropharynx	Direct	C2	erm(C)	23S rRNA (adenine(2058)-N(6))-methyltransferase Erm(C)	MACROLIDE
S.190215.00714	S0004	Enrollment	Oropharynx	Direct	C2	blaR1	beta-lactam sensor/signal transducer BlaR1	BETA-LACTAM
S.190215.00714	S0004	Enrollment	Oropharynx	Direct	C2	sat4	streptothricin N-acetyltransferase Sat4	STREPTOTHRICIN
S.190215.00714	S0004	Enrollment	Oropharynx	Direct	C2	msr(A)	ABC-F type ribosomal protection protein Msr(A)	MACROLIDE
S.190215.00714	S0004	Enrollment	Oropharynx	Direct	C2	blaZ	penicillin-hydrolyzing class A beta-lactamase BlaZ	BETA-LACTAM
S.190215.00714	S0004	Enrollment	Oropharynx	Direct	C2	dfrG	trimethoprim-resistant dihydrofolate reductase DfrG	TRIMETHOPRIM
S.190215.00714	S0004	Enrollment	Oropharynx	Direct	C2	mph(C)	Mph(C) family macrolide 2'-phosphotransferase	MACROLIDE
S.190215.00714	S0004	Enrollment	Oropharynx	Direct	C2	blaI	penicillinase repressor BlaI	BETA-LACTAM
S.190215.00714	S0004	Enrollment	Oropharynx	Direct	C2	aph(3')-IIIa	aminoglycoside O-phosphotransferase APH(3')-IIIa	AMINOGLYCOSIDE
S.190215.00716	S0004	Enrollment	Oropharynx	Direct	C3	dfrG	trimethoprim-resistant dihydrofolate reductase DfrG	TRIMETHOPRIM
S.190215.00716	S0004	Enrollment	Oropharynx	Direct	C3	msr(A)	ABC-F type ribosomal protection protein Msr(A)	MACROLIDE
S.190215.00716	S0004	Enrollment	Oropharynx	Direct	C3	mph(C)	Mph(C) family macrolide 2'-phosphotransferase	MACROLIDE
S.190215.00716	S0004	Enrollment	Oropharynx	Direct	C3	mecA	PBP2a family beta-lactam-resistant peptidoglycan transpeptidase MecA	BETA-LACTAM
S.190215.00716	S0004	Enrollment	Oropharynx	Direct	C3	fosB	FosB1/FosB3 family fosfomycin resistance bacillithiol transferase	FOSFOMYCIN
S.190215.00716	S0004	Enrollment	Oropharynx	Direct	C3	mecR1	beta-lactam sensor/signal transducer MecR1	BETA-LACTAM
S.190215.00716	S0004	Enrollment	Oropharynx	Direct	C3	aph(3')-IIIa	aminoglycoside O-phosphotransferase APH(3')-IIIa	AMINOGLYCOSIDE
S.190215.00716	S0004	Enrollment	Oropharynx	Direct	C3	blaR1	beta-lactam sensor/signal transducer BlaR1	BETA-LACTAM
S.190215.00716	S0004	Enrollment	Oropharynx	Direct	C3	blaI	penicillinase repressor BlaI	BETA-LACTAM
S.190215.00716	S0004	Enrollment	Oropharynx	Direct	C3	sat4	streptothricin N-acetyltransferase Sat4	STREPTOTHRICIN
S.190215.00716	S0004	Enrollment	Oropharynx	Direct	C3	blaZ	penicillin-hydrolyzing class A beta-lactamase BlaZ	BETA-LACTAM
S.190215.00716	S0004	Enrollment	Oropharynx	Direct	C3	erm(C)	23S rRNA (adenine(2058)-N(6))-methyltransferase Erm(C)	MACROLIDE
S.190215.00718	S0004	Enrollment	Oropharynx	Direct	C4	mecA	PBP2a family beta-lactam-resistant peptidoglycan transpeptidase MecA	BETA-LACTAM
S.190215.00718	S0004	Enrollment	Oropharynx	Direct	C4	mph(C)	Mph(C) family macrolide 2'-phosphotransferase	MACROLIDE
S.190215.00718	S0004	Enrollment	Oropharynx	Direct	C4	mecR1	beta-lactam sensor/signal transducer MecR1	BETA-LACTAM
S.190215.00718	S0004	Enrollment	Oropharynx	Direct	C4	fosB	FosB1/FosB3 family fosfomycin resistance bacillithiol transferase	FOSFOMYCIN
S.190215.00718	S0004	Enrollment	Oropharynx	Direct	C4	msr(A)	ABC-F type ribosomal protection protein Msr(A)	MACROLIDE
S.190215.00718	S0004	Enrollment	Oropharynx	Direct	C4	erm(C)	23S rRNA (adenine(2058)-N(6))-methyltransferase Erm(C)	MACROLIDE
S.190215.00718	S0004	Enrollment	Oropharynx	Direct	C4	sat4	streptothricin N-acetyltransferase Sat4	STREPTOTHRICIN
S.190215.00718	S0004	Enrollment	Oropharynx	Direct	C4	dfrG	trimethoprim-resistant dihydrofolate reductase DfrG	TRIMETHOPRIM
S.190215.00718	S0004	Enrollment	Oropharynx	Direct	C4	aph(3')-IIIa	aminoglycoside O-phosphotransferase APH(3')-IIIa	AMINOGLYCOSIDE
S.190215.00718	S0004	Enrollment	Oropharynx	Direct	C4	blaI	penicillinase repressor BlaI	BETA-LACTAM
S.190215.00718	S0004	Enrollment	Oropharynx	Direct	C4	blaZ	penicillin-hydrolyzing class A beta-lactamase BlaZ	BETA-LACTAM
S.190215.00718	S0004	Enrollment	Oropharynx	Direct	C4	blaR1	beta-lactam sensor/signal transducer BlaR1	BETA-LACTAM
S.190215.00720	S0004	Enrollment	Oropharynx	Direct	C5	msr(A)	ABC-F type ribosomal protection protein Msr(A)	MACROLIDE
S.190215.00720	S0004	Enrollment	Oropharynx	Direct	C5	dfrG	trimethoprim-resistant dihydrofolate reductase DfrG	TRIMETHOPRIM
S.190215.00720	S0004	Enrollment	Oropharynx	Direct	C5	mph(C)	Mph(C) family macrolide 2'-phosphotransferase	MACROLIDE
S.190215.00720	S0004	Enrollment	Oropharynx	Direct	C5	aph(3')-IIIa	aminoglycoside O-phosphotransferase APH(3')-IIIa	AMINOGLYCOSIDE
S.190215.00720	S0004	Enrollment	Oropharynx	Direct	C5	erm(C)	23S rRNA (adenine(2058)-N(6))-methyltransferase Erm(C)	MACROLIDE
S.190215.00720	S0004	Enrollment	Oropharynx	Direct	C5	mecR1	beta-lactam sensor/signal transducer MecR1	BETA-LACTAM
S.190215.00720	S0004	Enrollment	Oropharynx	Direct	C5	blaZ	penicillin-hydrolyzing class A beta-lactamase BlaZ	BETA-LACTAM
S.190215.00720	S0004	Enrollment	Oropharynx	Direct	C5	sat4	streptothricin N-acetyltransferase Sat4	STREPTOTHRICIN
S.190215.00720	S0004	Enrollment	Oropharynx	Direct	C5	fosB	FosB1/FosB3 family fosfomycin resistance bacillithiol transferase	FOSFOMYCIN
S.190215.00720	S0004	Enrollment	Oropharynx	Direct	C5	mecA	PBP2a family beta-lactam-resistant peptidoglycan transpeptidase MecA	BETA-LACTAM
S.190215.00720	S0004	Enrollment	Oropharynx	Direct	C5	blaR1	beta-lactam sensor/signal transducer BlaR1	BETA-LACTAM
S.190215.00720	S0004	Enrollment	Oropharynx	Direct	C5	blaI	penicillinase repressor BlaI	BETA-LACTAM
S.190215.00722	S0004	Enrollment	Oropharynx	Direct	C6	mph(C)	Mph(C) family macrolide 2'-phosphotransferase	MACROLIDE
S.190215.00722	S0004	Enrollment	Oropharynx	Direct	C6	blaI	penicillinase repressor BlaI	BETA-LACTAM
S.190215.00722	S0004	Enrollment	Oropharynx	Direct	C6	erm(C)	23S rRNA (adenine(2058)-N(6))-methyltransferase Erm(C)	MACROLIDE
S.190215.00722	S0004	Enrollment	Oropharynx	Direct	C6	blaZ	penicillin-hydrolyzing class A beta-lactamase BlaZ	BETA-LACTAM
S.190215.00722	S0004	Enrollment	Oropharynx	Direct	C6	sat4	streptothricin N-acetyltransferase Sat4	STREPTOTHRICIN
S.190215.00722	S0004	Enrollment	Oropharynx	Direct	C6	msr(A)	ABC-F type ribosomal protection protein Msr(A)	MACROLIDE
S.190215.00722	S0004	Enrollment	Oropharynx	Direct	C6	mecR1	beta-lactam sensor/signal transducer MecR1	BETA-LACTAM
S.190215.00722	S0004	Enrollment	Oropharynx	Direct	C6	aph(3')-IIIa	aminoglycoside O-phosphotransferase APH(3')-IIIa	AMINOGLYCOSIDE
S.190215.00722	S0004	Enrollment	Oropharynx	Direct	C6	dfrG	trimethoprim-resistant dihydrofolate reductase DfrG	TRIMETHOPRIM
S.190215.00722	S0004	Enrollment	Oropharynx	Direct	C6	fosB	FosB1/FosB3 family fosfomycin resistance bacillithiol transferase	FOSFOMYCIN
S.190215.00722	S0004	Enrollment	Oropharynx	Direct	C6	blaR1	beta-lactam sensor/signal transducer BlaR1	BETA-LACTAM
S.190215.00722	S0004	Enrollment	Oropharynx	Direct	C6	mecA	PBP2a family beta-lactam-resistant peptidoglycan transpeptidase MecA	BETA-LACTAM
S.190215.00724	S0004	Enrollment	Oropharynx	Direct	C7	mph(C)	Mph(C) family macrolide 2'-phosphotransferase	MACROLIDE
S.190215.00724	S0004	Enrollment	Oropharynx	Direct	C7	msr(A)	ABC-F type ribosomal protection protein Msr(A)	MACROLIDE
S.190215.00724	S0004	Enrollment	Oropharynx	Direct	C7	mecA	PBP2a family beta-lactam-resistant peptidoglycan transpeptidase MecA	BETA-LACTAM
S.190215.00724	S0004	Enrollment	Oropharynx	Direct	C7	mecR1	beta-lactam sensor/signal transducer MecR1	BETA-LACTAM
S.190215.00724	S0004	Enrollment	Oropharynx	Direct	C7	aph(3')-IIIa	aminoglycoside O-phosphotransferase APH(3')-IIIa	AMINOGLYCOSIDE
S.190215.00724	S0004	Enrollment	Oropharynx	Direct	C7	sat4	streptothricin N-acetyltransferase Sat4	STREPTOTHRICIN
S.190215.00724	S0004	Enrollment	Oropharynx	Direct	C7	blaZ	penicillin-hydrolyzing class A beta-lactamase BlaZ	BETA-LACTAM
S.190215.00724	S0004	Enrollment	Oropharynx	Direct	C7	fosB	FosB1/FosB3 family fosfomycin resistance bacillithiol transferase	FOSFOMYCIN
S.190215.00724	S0004	Enrollment	Oropharynx	Direct	C7	erm(C)	23S rRNA (adenine(2058)-N(6))-methyltransferase Erm(C)	MACROLIDE
S.190215.00724	S0004	Enrollment	Oropharynx	Direct	C7	dfrG	trimethoprim-resistant dihydrofolate reductase DfrG	TRIMETHOPRIM
S.190215.00724	S0004	Enrollment	Oropharynx	Direct	C7	blaI	penicillinase repressor BlaI	BETA-LACTAM
S.190215.00724	S0004	Enrollment	Oropharynx	Direct	C7	blaR1	beta-lactam sensor/signal transducer BlaR1	BETA-LACTAM
S.190215.00726	S0004	Enrollment	Oropharynx	Direct	C8	mecR1	beta-lactam sensor/signal transducer MecR1	BETA-LACTAM
S.190215.00726	S0004	Enrollment	Oropharynx	Direct	C8	dfrG	trimethoprim-resistant dihydrofolate reductase DfrG	TRIMETHOPRIM
S.190215.00726	S0004	Enrollment	Oropharynx	Direct	C8	mph(C)	Mph(C) family macrolide 2'-phosphotransferase	MACROLIDE
S.190215.00726	S0004	Enrollment	Oropharynx	Direct	C8	blaI	penicillinase repressor BlaI	BETA-LACTAM
S.190215.00726	S0004	Enrollment	Oropharynx	Direct	C8	mecA	PBP2a family beta-lactam-resistant peptidoglycan transpeptidase MecA	BETA-LACTAM
S.190215.00726	S0004	Enrollment	Oropharynx	Direct	C8	blaR1	beta-lactam sensor/signal transducer BlaR1	BETA-LACTAM
S.190215.00726	S0004	Enrollment	Oropharynx	Direct	C8	blaZ	penicillin-hydrolyzing class A beta-lactamase BlaZ	BETA-LACTAM
S.190215.00726	S0004	Enrollment	Oropharynx	Direct	C8	fosB	FosB1/FosB3 family fosfomycin resistance bacillithiol transferase	FOSFOMYCIN
S.190215.00726	S0004	Enrollment	Oropharynx	Direct	C8	erm(C)	23S rRNA (adenine(2058)-N(6))-methyltransferase Erm(C)	MACROLIDE
S.190215.00726	S0004	Enrollment	Oropharynx	Direct	C8	msr(A)	ABC-F type ribosomal protection protein Msr(A)	MACROLIDE
S.190215.00726	S0004	Enrollment	Oropharynx	Direct	C8	sat4	streptothricin N-acetyltransferase Sat4	STREPTOTHRICIN
S.190215.00726	S0004	Enrollment	Oropharynx	Direct	C8	aph(3')-IIIa	aminoglycoside O-phosphotransferase APH(3')-IIIa	AMINOGLYCOSIDE
S.190215.00728	S0004	Enrollment	Nares	Direct	C1	sat4	streptothricin N-acetyltransferase Sat4	STREPTOTHRICIN
S.190215.00728	S0004	Enrollment	Nares	Direct	C1	mph(C)	Mph(C) family macrolide 2'-phosphotransferase	MACROLIDE
S.190215.00728	S0004	Enrollment	Nares	Direct	C1	msr(A)	ABC-F type ribosomal protection protein Msr(A)	MACROLIDE
S.190215.00728	S0004	Enrollment	Nares	Direct	C1	mecA	PBP2a family beta-lactam-resistant peptidoglycan transpeptidase MecA	BETA-LACTAM
S.190215.00728	S0004	Enrollment	Nares	Direct	C1	blaZ	penicillin-hydrolyzing class A beta-lactamase BlaZ	BETA-LACTAM
S.190215.00728	S0004	Enrollment	Nares	Direct	C1	blaR1	beta-lactam sensor/signal transducer BlaR1	BETA-LACTAM
S.190215.00728	S0004	Enrollment	Nares	Direct	C1	mecR1	beta-lactam sensor/signal transducer MecR1	BETA-LACTAM
S.190215.00728	S0004	Enrollment	Nares	Direct	C1	aph(3')-IIIa	aminoglycoside O-phosphotransferase APH(3')-IIIa	AMINOGLYCOSIDE
S.190215.00728	S0004	Enrollment	Nares	Direct	C1	fosB	FosB1/FosB3 family fosfomycin resistance bacillithiol transferase	FOSFOMYCIN
S.190215.00728	S0004	Enrollment	Nares	Direct	C1	dfrG	trimethoprim-resistant dihydrofolate reductase DfrG	TRIMETHOPRIM
S.190215.00728	S0004	Enrollment	Nares	Direct	C1	erm(C)	23S rRNA (adenine(2058)-N(6))-methyltransferase Erm(C)	MACROLIDE
S.190215.00728	S0004	Enrollment	Nares	Direct	C1	blaI	penicillinase repressor BlaI	BETA-LACTAM
S.190215.00730	S0004	Enrollment	Nares	Direct	C2	fosB	FosB1/FosB3 family fosfomycin resistance bacillithiol transferase	FOSFOMYCIN
S.190215.00730	S0004	Enrollment	Nares	Direct	C2	dfrG	trimethoprim-resistant dihydrofolate reductase DfrG	TRIMETHOPRIM
S.190215.00730	S0004	Enrollment	Nares	Direct	C2	blaI	penicillinase repressor BlaI	BETA-LACTAM
S.190215.00730	S0004	Enrollment	Nares	Direct	C2	mecA	PBP2a family beta-lactam-resistant peptidoglycan transpeptidase MecA	BETA-LACTAM
S.190215.00730	S0004	Enrollment	Nares	Direct	C2	blaZ	penicillin-hydrolyzing class A beta-lactamase BlaZ	BETA-LACTAM
S.190215.00730	S0004	Enrollment	Nares	Direct	C2	mecR1	beta-lactam sensor/signal transducer MecR1	BETA-LACTAM
S.190215.00730	S0004	Enrollment	Nares	Direct	C2	msr(A)	ABC-F type ribosomal protection protein Msr(A)	MACROLIDE
S.190215.00730	S0004	Enrollment	Nares	Direct	C2	sat4	streptothricin N-acetyltransferase Sat4	STREPTOTHRICIN
S.190215.00730	S0004	Enrollment	Nares	Direct	C2	blaR1	beta-lactam sensor/signal transducer BlaR1	BETA-LACTAM
S.190215.00730	S0004	Enrollment	Nares	Direct	C2	aph(3')-IIIa	aminoglycoside O-phosphotransferase APH(3')-IIIa	AMINOGLYCOSIDE
S.190215.00730	S0004	Enrollment	Nares	Direct	C2	mph(C)	Mph(C) family macrolide 2'-phosphotransferase	MACROLIDE
S.190215.00730	S0004	Enrollment	Nares	Direct	C2	erm(C)	23S rRNA (adenine(2058)-N(6))-methyltransferase Erm(C)	MACROLIDE
S.190215.00732	S0004	Enrollment	Nares	Direct	C3	mecA	PBP2a family beta-lactam-resistant peptidoglycan transpeptidase MecA	BETA-LACTAM
S.190215.00732	S0004	Enrollment	Nares	Direct	C3	mecR1	beta-lactam sensor/signal transducer MecR1	BETA-LACTAM
S.190215.00732	S0004	Enrollment	Nares	Direct	C3	erm(C)	23S rRNA (adenine(2058)-N(6))-methyltransferase Erm(C)	MACROLIDE
S.190215.00732	S0004	Enrollment	Nares	Direct	C3	aph(3')-IIIa	aminoglycoside O-phosphotransferase APH(3')-IIIa	AMINOGLYCOSIDE
S.190215.00732	S0004	Enrollment	Nares	Direct	C3	fosB	FosB1/FosB3 family fosfomycin resistance bacillithiol transferase	FOSFOMYCIN
S.190215.00732	S0004	Enrollment	Nares	Direct	C3	blaI	penicillinase repressor BlaI	BETA-LACTAM
S.190215.00732	S0004	Enrollment	Nares	Direct	C3	dfrG	trimethoprim-resistant dihydrofolate reductase DfrG	TRIMETHOPRIM
S.190215.00732	S0004	Enrollment	Nares	Direct	C3	blaR1	beta-lactam sensor/signal transducer BlaR1	BETA-LACTAM
S.190215.00732	S0004	Enrollment	Nares	Direct	C3	sat4	streptothricin N-acetyltransferase Sat4	STREPTOTHRICIN
S.190215.00732	S0004	Enrollment	Nares	Direct	C3	blaZ	penicillin-hydrolyzing class A beta-lactamase BlaZ	BETA-LACTAM
S.190215.00732	S0004	Enrollment	Nares	Direct	C3	mph(C)	Mph(C) family macrolide 2'-phosphotransferase	MACROLIDE
S.190215.00732	S0004	Enrollment	Nares	Direct	C3	msr(A)	ABC-F type ribosomal protection protein Msr(A)	MACROLIDE
S.190215.00734	S0004	Enrollment	Nares	Direct	C4	mph(C)	Mph(C) family macrolide 2'-phosphotransferase	MACROLIDE
S.190215.00734	S0004	Enrollment	Nares	Direct	C4	dfrG	trimethoprim-resistant dihydrofolate reductase DfrG	TRIMETHOPRIM
S.190215.00734	S0004	Enrollment	Nares	Direct	C4	mecR1	beta-lactam sensor/signal transducer MecR1	BETA-LACTAM
S.190215.00734	S0004	Enrollment	Nares	Direct	C4	blaR1	beta-lactam sensor/signal transducer BlaR1	BETA-LACTAM
S.190215.00734	S0004	Enrollment	Nares	Direct	C4	blaZ	penicillin-hydrolyzing class A beta-lactamase BlaZ	BETA-LACTAM
S.190215.00734	S0004	Enrollment	Nares	Direct	C4	blaI	penicillinase repressor BlaI	BETA-LACTAM
S.190215.00734	S0004	Enrollment	Nares	Direct	C4	msr(A)	ABC-F type ribosomal protection protein Msr(A)	MACROLIDE
S.190215.00734	S0004	Enrollment	Nares	Direct	C4	aph(3')-IIIa	aminoglycoside O-phosphotransferase APH(3')-IIIa	AMINOGLYCOSIDE
S.190215.00734	S0004	Enrollment	Nares	Direct	C4	fosB	FosB1/FosB3 family fosfomycin resistance bacillithiol transferase	FOSFOMYCIN
S.190215.00734	S0004	Enrollment	Nares	Direct	C4	sat4	streptothricin N-acetyltransferase Sat4	STREPTOTHRICIN
S.190215.00734	S0004	Enrollment	Nares	Direct	C4	erm(C)	23S rRNA (adenine(2058)-N(6))-methyltransferase Erm(C)	MACROLIDE
S.190215.00734	S0004	Enrollment	Nares	Direct	C4	mecA	PBP2a family beta-lactam-resistant peptidoglycan transpeptidase MecA	BETA-LACTAM
S.190215.00736	S0004	Enrollment	Nares	Direct	C5	erm(C)	23S rRNA (adenine(2058)-N(6))-methyltransferase Erm(C)	MACROLIDE
S.190215.00736	S0004	Enrollment	Nares	Direct	C5	msr(A)	ABC-F type ribosomal protection protein Msr(A)	MACROLIDE
S.190215.00736	S0004	Enrollment	Nares	Direct	C5	sat4	streptothricin N-acetyltransferase Sat4	STREPTOTHRICIN
S.190215.00736	S0004	Enrollment	Nares	Direct	C5	blaR1	beta-lactam sensor/signal transducer BlaR1	BETA-LACTAM
S.190215.00736	S0004	Enrollment	Nares	Direct	C5	blaZ	penicillin-hydrolyzing class A beta-lactamase BlaZ	BETA-LACTAM
S.190215.00736	S0004	Enrollment	Nares	Direct	C5	mph(C)	Mph(C) family macrolide 2'-phosphotransferase	MACROLIDE
S.190215.00736	S0004	Enrollment	Nares	Direct	C5	blaI	penicillinase repressor BlaI	BETA-LACTAM
S.190215.00736	S0004	Enrollment	Nares	Direct	C5	fosB	FosB1/FosB3 family fosfomycin resistance bacillithiol transferase	FOSFOMYCIN
S.190215.00736	S0004	Enrollment	Nares	Direct	C5	mecA	PBP2a family beta-lactam-resistant peptidoglycan transpeptidase MecA	BETA-LACTAM
S.190215.00736	S0004	Enrollment	Nares	Direct	C5	dfrG	trimethoprim-resistant dihydrofolate reductase DfrG	TRIMETHOPRIM
S.190215.00736	S0004	Enrollment	Nares	Direct	C5	aph(3')-IIIa	aminoglycoside O-phosphotransferase APH(3')-IIIa	AMINOGLYCOSIDE
S.190215.00736	S0004	Enrollment	Nares	Direct	C5	mecR1	beta-lactam sensor/signal transducer MecR1	BETA-LACTAM
S.190215.00738	S0004	Enrollment	Nares	Direct	C6	mecA	PBP2a family beta-lactam-resistant peptidoglycan transpeptidase MecA	BETA-LACTAM
S.190215.00738	S0004	Enrollment	Nares	Direct	C6	blaI	penicillinase repressor BlaI	BETA-LACTAM
S.190215.00738	S0004	Enrollment	Nares	Direct	C6	mecR1	beta-lactam sensor/signal transducer MecR1	BETA-LACTAM
S.190215.00738	S0004	Enrollment	Nares	Direct	C6	sat4	streptothricin N-acetyltransferase Sat4	STREPTOTHRICIN
S.190215.00738	S0004	Enrollment	Nares	Direct	C6	fosB	FosB1/FosB3 family fosfomycin resistance bacillithiol transferase	FOSFOMYCIN
S.190215.00738	S0004	Enrollment	Nares	Direct	C6	blaR1	beta-lactam sensor/signal transducer BlaR1	BETA-LACTAM
S.190215.00738	S0004	Enrollment	Nares	Direct	C6	msr(A)	ABC-F type ribosomal protection protein Msr(A)	MACROLIDE
S.190215.00738	S0004	Enrollment	Nares	Direct	C6	erm(C)	23S rRNA (adenine(2058)-N(6))-methyltransferase Erm(C)	MACROLIDE
S.190215.00738	S0004	Enrollment	Nares	Direct	C6	dfrG	trimethoprim-resistant dihydrofolate reductase DfrG	TRIMETHOPRIM
S.190215.00738	S0004	Enrollment	Nares	Direct	C6	aph(3')-IIIa	aminoglycoside O-phosphotransferase APH(3')-IIIa	AMINOGLYCOSIDE
S.190215.00738	S0004	Enrollment	Nares	Direct	C6	mph(C)	Mph(C) family macrolide 2'-phosphotransferase	MACROLIDE
S.190215.00738	S0004	Enrollment	Nares	Direct	C6	blaZ	penicillin-hydrolyzing class A beta-lactamase BlaZ	BETA-LACTAM
S.190215.00740	S0004	Enrollment	Nares	Direct	C7	aph(3')-IIIa	aminoglycoside O-phosphotransferase APH(3')-IIIa	AMINOGLYCOSIDE
S.190215.00740	S0004	Enrollment	Nares	Direct	C7	blaR1	beta-lactam sensor/signal transducer BlaR1	BETA-LACTAM
S.190215.00740	S0004	Enrollment	Nares	Direct	C7	mph(C)	Mph(C) family macrolide 2'-phosphotransferase	MACROLIDE
S.190215.00740	S0004	Enrollment	Nares	Direct	C7	blaZ	penicillin-hydrolyzing class A beta-lactamase BlaZ	BETA-LACTAM
S.190215.00740	S0004	Enrollment	Nares	Direct	C7	fosB	FosB1/FosB3 family fosfomycin resistance bacillithiol transferase	FOSFOMYCIN
S.190215.00740	S0004	Enrollment	Nares	Direct	C7	blaI	penicillinase repressor BlaI	BETA-LACTAM
S.190215.00740	S0004	Enrollment	Nares	Direct	C7	msr(A)	ABC-F type ribosomal protection protein Msr(A)	MACROLIDE
S.190215.00740	S0004	Enrollment	Nares	Direct	C7	mecA	PBP2a family beta-lactam-resistant peptidoglycan transpeptidase MecA	BETA-LACTAM
S.190215.00740	S0004	Enrollment	Nares	Direct	C7	sat4	streptothricin N-acetyltransferase Sat4	STREPTOTHRICIN
S.190215.00740	S0004	Enrollment	Nares	Direct	C7	mecR1	beta-lactam sensor/signal transducer MecR1	BETA-LACTAM
S.190215.00740	S0004	Enrollment	Nares	Direct	C7	erm(C)	23S rRNA (adenine(2058)-N(6))-methyltransferase Erm(C)	MACROLIDE
S.190215.00740	S0004	Enrollment	Nares	Direct	C7	dfrG	trimethoprim-resistant dihydrofolate reductase DfrG	TRIMETHOPRIM
S.190215.00742	S0004	Enrollment	Nares	Direct	C8	mecA	PBP2a family beta-lactam-resistant peptidoglycan transpeptidase MecA	BETA-LACTAM
S.190215.00742	S0004	Enrollment	Nares	Direct	C8	dfrG	trimethoprim-resistant dihydrofolate reductase DfrG	TRIMETHOPRIM
S.190215.00742	S0004	Enrollment	Nares	Direct	C8	blaI	penicillinase repressor BlaI	BETA-LACTAM
S.190215.00742	S0004	Enrollment	Nares	Direct	C8	mecR1	beta-lactam sensor/signal transducer MecR1	BETA-LACTAM
S.190215.00742	S0004	Enrollment	Nares	Direct	C8	fosB	FosB1/FosB3 family fosfomycin resistance bacillithiol transferase	FOSFOMYCIN
S.190215.00742	S0004	Enrollment	Nares	Direct	C8	blaZ	penicillin-hydrolyzing class A beta-lactamase BlaZ	BETA-LACTAM
S.190215.00742	S0004	Enrollment	Nares	Direct	C8	mph(C)	Mph(C) family macrolide 2'-phosphotransferase	MACROLIDE
S.190215.00742	S0004	Enrollment	Nares	Direct	C8	msr(A)	ABC-F type ribosomal protection protein Msr(A)	MACROLIDE
S.190215.00742	S0004	Enrollment	Nares	Direct	C8	sat4	streptothricin N-acetyltransferase Sat4	STREPTOTHRICIN
S.190215.00742	S0004	Enrollment	Nares	Direct	C8	erm(C)	23S rRNA (adenine(2058)-N(6))-methyltransferase Erm(C)	MACROLIDE
S.190215.00742	S0004	Enrollment	Nares	Direct	C8	blaR1	beta-lactam sensor/signal transducer BlaR1	BETA-LACTAM
S.190215.00742	S0004	Enrollment	Nares	Direct	C8	aph(3')-IIIa	aminoglycoside O-phosphotransferase APH(3')-IIIa	AMINOGLYCOSIDE
S.190215.00744	S0004	Enrollment	Nares	Direct	CP	fosB	FosB1/FosB3 family fosfomycin resistance bacillithiol transferase	FOSFOMYCIN
S.190215.00744	S0004	Enrollment	Nares	Direct	CP	sat4	streptothricin N-acetyltransferase Sat4	STREPTOTHRICIN
S.190215.00744	S0004	Enrollment	Nares	Direct	CP	mecA	PBP2a family beta-lactam-resistant peptidoglycan transpeptidase MecA	BETA-LACTAM
S.190215.00744	S0004	Enrollment	Nares	Direct	CP	aph(3')-IIIa	aminoglycoside O-phosphotransferase APH(3')-IIIa	AMINOGLYCOSIDE
S.190215.00744	S0004	Enrollment	Nares	Direct	CP	mph(C)	Mph(C) family macrolide 2'-phosphotransferase	MACROLIDE
S.190215.00744	S0004	Enrollment	Nares	Direct	CP	mecR1	beta-lactam sensor/signal transducer MecR1	BETA-LACTAM
S.190215.00744	S0004	Enrollment	Nares	Direct	CP	blaR1	beta-lactam sensor/signal transducer BlaR1	BETA-LACTAM
S.190215.00744	S0004	Enrollment	Nares	Direct	CP	blaZ	penicillin-hydrolyzing class A beta-lactamase BlaZ	BETA-LACTAM
S.190215.00744	S0004	Enrollment	Nares	Direct	CP	erm(C)	23S rRNA (adenine(2058)-N(6))-methyltransferase Erm(C)	MACROLIDE
S.190215.00744	S0004	Enrollment	Nares	Direct	CP	dfrG	trimethoprim-resistant dihydrofolate reductase DfrG	TRIMETHOPRIM
S.190215.00744	S0004	Enrollment	Nares	Direct	CP	blaI	penicillinase repressor BlaI	BETA-LACTAM
S.190215.00744	S0004	Enrollment	Nares	Direct	CP	msr(A)	ABC-F type ribosomal protection protein Msr(A)	MACROLIDE
S.190226.00183	S0008	Enrollment	Nares	Enrichment	C1	msr(A)	ABC-F type ribosomal protection protein Msr(A)	MACROLIDE
S.190226.00183	S0008	Enrollment	Nares	Enrichment	C1	mecA	PBP2a family beta-lactam-resistant peptidoglycan transpeptidase MecA	BETA-LACTAM
S.190226.00183	S0008	Enrollment	Nares	Enrichment	C1	mph(C)	Mph(C) family macrolide 2'-phosphotransferase	MACROLIDE
S.190226.00183	S0008	Enrollment	Nares	Enrichment	C1	blaI	penicillinase repressor BlaI	BETA-LACTAM
S.190226.00183	S0008	Enrollment	Nares	Enrichment	C1	fosB	FosB1/FosB3 family fosfomycin resistance bacillithiol transferase	FOSFOMYCIN
S.190226.00183	S0008	Enrollment	Nares	Enrichment	C1	blaZ	penicillin-hydrolyzing class A beta-lactamase BlaZ	BETA-LACTAM
S.190226.00183	S0008	Enrollment	Nares	Enrichment	C1	blaI	penicillinase repressor BlaI	BETA-LACTAM
S.190226.00183	S0008	Enrollment	Nares	Enrichment	C1	dfrG	trimethoprim-resistant dihydrofolate reductase DfrG	TRIMETHOPRIM
S.190226.00183	S0008	Enrollment	Nares	Enrichment	C1	blaZ	penicillin-hydrolyzing class A beta-lactamase BlaZ	BETA-LACTAM
S.190226.00183	S0008	Enrollment	Nares	Enrichment	C1	aac(6')-Ie/aph(2'')-Ia	bifunctional aminoglycoside N-acetyltransferase AAC(6')-Ie/aminoglycoside O-phosphotransferase APH(2'')-Ia	AMINOGLYCOSIDE
S.190226.00183	S0008	Enrollment	Nares	Enrichment	C1	aph(3')-IIIa	aminoglycoside O-phosphotransferase APH(3')-IIIa	AMINOGLYCOSIDE
S.190226.00183	S0008	Enrollment	Nares	Enrichment	C1	blaR1	beta-lactam sensor/signal transducer BlaR1	BETA-LACTAM
S.190226.00185	S0008	Enrollment	Nares	Enrichment	C2	aac(6')-Ie/aph(2'')-Ia	bifunctional aminoglycoside N-acetyltransferase AAC(6')-Ie/aminoglycoside O-phosphotransferase APH(2'')-Ia	AMINOGLYCOSIDE
S.190226.00185	S0008	Enrollment	Nares	Enrichment	C2	dfrG	trimethoprim-resistant dihydrofolate reductase DfrG	TRIMETHOPRIM
S.190226.00185	S0008	Enrollment	Nares	Enrichment	C2	fosB	FosB1/FosB3 family fosfomycin resistance bacillithiol transferase	FOSFOMYCIN
S.190226.00185	S0008	Enrollment	Nares	Enrichment	C2	blaZ	penicillin-hydrolyzing class A beta-lactamase BlaZ	BETA-LACTAM
S.190226.00185	S0008	Enrollment	Nares	Enrichment	C2	blaI	penicillinase repressor BlaI	BETA-LACTAM
S.190226.00185	S0008	Enrollment	Nares	Enrichment	C2	aph(3')-IIIa	aminoglycoside O-phosphotransferase APH(3')-IIIa	AMINOGLYCOSIDE
S.190226.00185	S0008	Enrollment	Nares	Enrichment	C2	blaR1	beta-lactam sensor/signal transducer BlaR1	BETA-LACTAM
S.190226.00185	S0008	Enrollment	Nares	Enrichment	C2	mph(C)	Mph(C) family macrolide 2'-phosphotransferase	MACROLIDE
S.190226.00185	S0008	Enrollment	Nares	Enrichment	C2	blaZ	penicillin-hydrolyzing class A beta-lactamase BlaZ	BETA-LACTAM
S.190226.00185	S0008	Enrollment	Nares	Enrichment	C2	msr(A)	ABC-F type ribosomal protection protein Msr(A)	MACROLIDE
S.190226.00185	S0008	Enrollment	Nares	Enrichment	C2	mecA	PBP2a family beta-lactam-resistant peptidoglycan transpeptidase MecA	BETA-LACTAM
S.190226.00185	S0008	Enrollment	Nares	Enrichment	C2	blaI	penicillinase repressor BlaI	BETA-LACTAM
S.190226.00187	S0008	Enrollment	Nares	Enrichment	C3	blaR1	beta-lactam sensor/signal transducer BlaR1	BETA-LACTAM
S.190226.00187	S0008	Enrollment	Nares	Enrichment	C3	msr(A)	ABC-F type ribosomal protection protein Msr(A)	MACROLIDE
S.190226.00187	S0008	Enrollment	Nares	Enrichment	C3	blaZ	penicillin-hydrolyzing class A beta-lactamase BlaZ	BETA-LACTAM
S.190226.00187	S0008	Enrollment	Nares	Enrichment	C3	mecA	PBP2a family beta-lactam-resistant peptidoglycan transpeptidase MecA	BETA-LACTAM
S.190226.00187	S0008	Enrollment	Nares	Enrichment	C3	aph(3')-IIIa	aminoglycoside O-phosphotransferase APH(3')-IIIa	AMINOGLYCOSIDE
S.190226.00187	S0008	Enrollment	Nares	Enrichment	C3	fosB	FosB1/FosB3 family fosfomycin resistance bacillithiol transferase	FOSFOMYCIN
S.190226.00187	S0008	Enrollment	Nares	Enrichment	C3	aac(6')-Ie/aph(2'')-Ia	bifunctional aminoglycoside N-acetyltransferase AAC(6')-Ie/aminoglycoside O-phosphotransferase APH(2'')-Ia	AMINOGLYCOSIDE
S.190226.00187	S0008	Enrollment	Nares	Enrichment	C3	blaI	penicillinase repressor BlaI	BETA-LACTAM
S.190226.00187	S0008	Enrollment	Nares	Enrichment	C3	blaI	penicillinase repressor BlaI	BETA-LACTAM
S.190226.00187	S0008	Enrollment	Nares	Enrichment	C3	dfrG	trimethoprim-resistant dihydrofolate reductase DfrG	TRIMETHOPRIM
S.190226.00187	S0008	Enrollment	Nares	Enrichment	C3	blaZ	penicillin-hydrolyzing class A beta-lactamase BlaZ	BETA-LACTAM
S.190226.00187	S0008	Enrollment	Nares	Enrichment	C3	mph(C)	Mph(C) family macrolide 2'-phosphotransferase	MACROLIDE
S.190226.00189	S0008	Enrollment	Nares	Enrichment	C4	msr(A)	ABC-F type ribosomal protection protein Msr(A)	MACROLIDE
S.190226.00189	S0008	Enrollment	Nares	Enrichment	C4	mecA	PBP2a family beta-lactam-resistant peptidoglycan transpeptidase MecA	BETA-LACTAM
S.190226.00189	S0008	Enrollment	Nares	Enrichment	C4	blaI	penicillinase repressor BlaI	BETA-LACTAM
S.190226.00189	S0008	Enrollment	Nares	Enrichment	C4	mph(C)	Mph(C) family macrolide 2'-phosphotransferase	MACROLIDE
S.190226.00189	S0008	Enrollment	Nares	Enrichment	C4	aph(3')-IIIa	aminoglycoside O-phosphotransferase APH(3')-IIIa	AMINOGLYCOSIDE
S.190226.00189	S0008	Enrollment	Nares	Enrichment	C4	blaR1	beta-lactam sensor/signal transducer BlaR1	BETA-LACTAM
S.190226.00189	S0008	Enrollment	Nares	Enrichment	C4	blaI	penicillinase repressor BlaI	BETA-LACTAM
S.190226.00189	S0008	Enrollment	Nares	Enrichment	C4	fosB	FosB1/FosB3 family fosfomycin resistance bacillithiol transferase	FOSFOMYCIN
S.190226.00189	S0008	Enrollment	Nares	Enrichment	C4	blaZ	penicillin-hydrolyzing class A beta-lactamase BlaZ	BETA-LACTAM
S.190226.00189	S0008	Enrollment	Nares	Enrichment	C4	aac(6')-Ie/aph(2'')-Ia	bifunctional aminoglycoside N-acetyltransferase AAC(6')-Ie/aminoglycoside O-phosphotransferase APH(2'')-Ia	AMINOGLYCOSIDE
S.190226.00189	S0008	Enrollment	Nares	Enrichment	C4	dfrG	trimethoprim-resistant dihydrofolate reductase DfrG	TRIMETHOPRIM
S.190226.00189	S0008	Enrollment	Nares	Enrichment	C4	blaZ	penicillin-hydrolyzing class A beta-lactamase BlaZ	BETA-LACTAM
S.190226.00191	S0008	Enrollment	Nares	Enrichment	C5	aph(3')-IIIa	aminoglycoside O-phosphotransferase APH(3')-IIIa	AMINOGLYCOSIDE
S.190226.00191	S0008	Enrollment	Nares	Enrichment	C5	dfrG	trimethoprim-resistant dihydrofolate reductase DfrG	TRIMETHOPRIM
S.190226.00191	S0008	Enrollment	Nares	Enrichment	C5	fosB	FosB1/FosB3 family fosfomycin resistance bacillithiol transferase	FOSFOMYCIN
S.190226.00191	S0008	Enrollment	Nares	Enrichment	C5	aac(6')-Ie/aph(2'')-Ia	bifunctional aminoglycoside N-acetyltransferase AAC(6')-Ie/aminoglycoside O-phosphotransferase APH(2'')-Ia	AMINOGLYCOSIDE
S.190226.00191	S0008	Enrollment	Nares	Enrichment	C5	mecA	PBP2a family beta-lactam-resistant peptidoglycan transpeptidase MecA	BETA-LACTAM
S.190226.00191	S0008	Enrollment	Nares	Enrichment	C5	blaR1	beta-lactam sensor/signal transducer BlaR1	BETA-LACTAM
S.190226.00191	S0008	Enrollment	Nares	Enrichment	C5	blaI	penicillinase repressor BlaI	BETA-LACTAM
S.190226.00191	S0008	Enrollment	Nares	Enrichment	C5	mph(C)	Mph(C) family macrolide 2'-phosphotransferase	MACROLIDE
S.190226.00191	S0008	Enrollment	Nares	Enrichment	C5	blaZ	penicillin-hydrolyzing class A beta-lactamase BlaZ	BETA-LACTAM
S.190226.00191	S0008	Enrollment	Nares	Enrichment	C5	blaZ	penicillin-hydrolyzing class A beta-lactamase BlaZ	BETA-LACTAM
S.190226.00191	S0008	Enrollment	Nares	Enrichment	C5	blaI	penicillinase repressor BlaI	BETA-LACTAM
S.190226.00191	S0008	Enrollment	Nares	Enrichment	C5	msr(A)	ABC-F type ribosomal protection protein Msr(A)	MACROLIDE
S.190226.00193	S0008	Enrollment	Nares	Enrichment	C6	blaI	penicillinase repressor BlaI	BETA-LACTAM
S.190226.00193	S0008	Enrollment	Nares	Enrichment	C6	blaR1	beta-lactam sensor/signal transducer BlaR1	BETA-LACTAM
S.190226.00193	S0008	Enrollment	Nares	Enrichment	C6	mph(C)	Mph(C) family macrolide 2'-phosphotransferase	MACROLIDE
S.190226.00193	S0008	Enrollment	Nares	Enrichment	C6	aac(6')-Ie/aph(2'')-Ia	bifunctional aminoglycoside N-acetyltransferase AAC(6')-Ie/aminoglycoside O-phosphotransferase APH(2'')-Ia	AMINOGLYCOSIDE
S.190226.00193	S0008	Enrollment	Nares	Enrichment	C6	blaZ	penicillin-hydrolyzing class A beta-lactamase BlaZ	BETA-LACTAM
S.190226.00193	S0008	Enrollment	Nares	Enrichment	C6	blaI	penicillinase repressor BlaI	BETA-LACTAM
S.190226.00193	S0008	Enrollment	Nares	Enrichment	C6	msr(A)	ABC-F type ribosomal protection protein Msr(A)	MACROLIDE
S.190226.00193	S0008	Enrollment	Nares	Enrichment	C6	blaZ	penicillin-hydrolyzing class A beta-lactamase BlaZ	BETA-LACTAM
S.190226.00193	S0008	Enrollment	Nares	Enrichment	C6	dfrG	trimethoprim-resistant dihydrofolate reductase DfrG	TRIMETHOPRIM
S.190226.00193	S0008	Enrollment	Nares	Enrichment	C6	fosB	FosB1/FosB3 family fosfomycin resistance bacillithiol transferase	FOSFOMYCIN
S.190226.00193	S0008	Enrollment	Nares	Enrichment	C6	aph(3')-IIIa	aminoglycoside O-phosphotransferase APH(3')-IIIa	AMINOGLYCOSIDE
S.190226.00193	S0008	Enrollment	Nares	Enrichment	C6	mecA	PBP2a family beta-lactam-resistant peptidoglycan transpeptidase MecA	BETA-LACTAM
S.190226.00195	S0008	Enrollment	Nares	Enrichment	C7	blaI	penicillinase repressor BlaI	BETA-LACTAM
S.190226.00195	S0008	Enrollment	Nares	Enrichment	C7	aac(6')-Ie/aph(2'')-Ia	bifunctional aminoglycoside N-acetyltransferase AAC(6')-Ie/aminoglycoside O-phosphotransferase APH(2'')-Ia	AMINOGLYCOSIDE
S.190226.00195	S0008	Enrollment	Nares	Enrichment	C7	aph(3')-IIIa	aminoglycoside O-phosphotransferase APH(3')-IIIa	AMINOGLYCOSIDE
S.190226.00195	S0008	Enrollment	Nares	Enrichment	C7	blaZ	penicillin-hydrolyzing class A beta-lactamase BlaZ	BETA-LACTAM
S.190226.00195	S0008	Enrollment	Nares	Enrichment	C7	mph(C)	Mph(C) family macrolide 2'-phosphotransferase	MACROLIDE
S.190226.00195	S0008	Enrollment	Nares	Enrichment	C7	blaZ	penicillin-hydrolyzing class A beta-lactamase BlaZ	BETA-LACTAM
S.190226.00195	S0008	Enrollment	Nares	Enrichment	C7	msr(A)	ABC-F type ribosomal protection protein Msr(A)	MACROLIDE
S.190226.00195	S0008	Enrollment	Nares	Enrichment	C7	fosB	FosB1/FosB3 family fosfomycin resistance bacillithiol transferase	FOSFOMYCIN
S.190226.00195	S0008	Enrollment	Nares	Enrichment	C7	dfrG	trimethoprim-resistant dihydrofolate reductase DfrG	TRIMETHOPRIM
S.190226.00195	S0008	Enrollment	Nares	Enrichment	C7	blaI	penicillinase repressor BlaI	BETA-LACTAM
S.190226.00195	S0008	Enrollment	Nares	Enrichment	C7	blaR1	beta-lactam sensor/signal transducer BlaR1	BETA-LACTAM
S.190226.00195	S0008	Enrollment	Nares	Enrichment	C7	mecA	PBP2a family beta-lactam-resistant peptidoglycan transpeptidase MecA	BETA-LACTAM
S.190226.00197	S0008	Enrollment	Nares	Enrichment	C8	blaR1	beta-lactam sensor/signal transducer BlaR1	BETA-LACTAM
S.190226.00197	S0008	Enrollment	Nares	Enrichment	C8	mph(C)	Mph(C) family macrolide 2'-phosphotransferase	MACROLIDE
S.190226.00197	S0008	Enrollment	Nares	Enrichment	C8	aac(6')-Ie/aph(2'')-Ia	bifunctional aminoglycoside N-acetyltransferase AAC(6')-Ie/aminoglycoside O-phosphotransferase APH(2'')-Ia	AMINOGLYCOSIDE
S.190226.00197	S0008	Enrollment	Nares	Enrichment	C8	msr(A)	ABC-F type ribosomal protection protein Msr(A)	MACROLIDE
S.190226.00197	S0008	Enrollment	Nares	Enrichment	C8	blaI	penicillinase repressor BlaI	BETA-LACTAM
S.190226.00197	S0008	Enrollment	Nares	Enrichment	C8	blaZ	penicillin-hydrolyzing class A beta-lactamase BlaZ	BETA-LACTAM
S.190226.00197	S0008	Enrollment	Nares	Enrichment	C8	dfrG	trimethoprim-resistant dihydrofolate reductase DfrG	TRIMETHOPRIM
S.190226.00197	S0008	Enrollment	Nares	Enrichment	C8	blaI	penicillinase repressor BlaI	BETA-LACTAM
S.190226.00197	S0008	Enrollment	Nares	Enrichment	C8	aph(3')-IIIa	aminoglycoside O-phosphotransferase APH(3')-IIIa	AMINOGLYCOSIDE
S.190226.00197	S0008	Enrollment	Nares	Enrichment	C8	mecA	PBP2a family beta-lactam-resistant peptidoglycan transpeptidase MecA	BETA-LACTAM
S.190226.00197	S0008	Enrollment	Nares	Enrichment	C8	fosB	FosB1/FosB3 family fosfomycin resistance bacillithiol transferase	FOSFOMYCIN
S.190226.00197	S0008	Enrollment	Nares	Enrichment	C8	blaZ	penicillin-hydrolyzing class A beta-lactamase BlaZ	BETA-LACTAM
S.190226.00199	S0008	Enrollment	Nares	Enrichment	CP	mph(C)	Mph(C) family macrolide 2'-phosphotransferase	MACROLIDE
S.190226.00199	S0008	Enrollment	Nares	Enrichment	CP	blaZ	penicillin-hydrolyzing class A beta-lactamase BlaZ	BETA-LACTAM
S.190226.00199	S0008	Enrollment	Nares	Enrichment	CP	fosB	FosB1/FosB3 family fosfomycin resistance bacillithiol transferase	FOSFOMYCIN
S.190226.00199	S0008	Enrollment	Nares	Enrichment	CP	blaI	penicillinase repressor BlaI	BETA-LACTAM
S.190226.00199	S0008	Enrollment	Nares	Enrichment	CP	dfrG	trimethoprim-resistant dihydrofolate reductase DfrG	TRIMETHOPRIM
S.190226.00199	S0008	Enrollment	Nares	Enrichment	CP	blaI	penicillinase repressor BlaI	BETA-LACTAM
S.190226.00199	S0008	Enrollment	Nares	Enrichment	CP	mecA	PBP2a family beta-lactam-resistant peptidoglycan transpeptidase MecA	BETA-LACTAM
S.190226.00199	S0008	Enrollment	Nares	Enrichment	CP	msr(A)	ABC-F type ribosomal protection protein Msr(A)	MACROLIDE
S.190226.00199	S0008	Enrollment	Nares	Enrichment	CP	aac(6')-Ie/aph(2'')-Ia	bifunctional aminoglycoside N-acetyltransferase AAC(6')-Ie/aminoglycoside O-phosphotransferase APH(2'')-Ia	AMINOGLYCOSIDE
S.190226.00199	S0008	Enrollment	Nares	Enrichment	CP	blaR1	beta-lactam sensor/signal transducer BlaR1	BETA-LACTAM
S.190226.00199	S0008	Enrollment	Nares	Enrichment	CP	blaZ	penicillin-hydrolyzing class A beta-lactamase BlaZ	BETA-LACTAM
S.190226.00199	S0008	Enrollment	Nares	Enrichment	CP	aph(3')-IIIa	aminoglycoside O-phosphotransferase APH(3')-IIIa	AMINOGLYCOSIDE
S.190312.00404	S0014	Enrollment	Nares	Enrichment	CP	blaI	penicillinase repressor BlaI	BETA-LACTAM
S.190312.00404	S0014	Enrollment	Nares	Enrichment	CP	blaR1	beta-lactam sensor/signal transducer BlaR1	BETA-LACTAM
S.190312.00404	S0014	Enrollment	Nares	Enrichment	CP	fosB	FosB1/FosB3 family fosfomycin resistance bacillithiol transferase	FOSFOMYCIN
S.190312.00404	S0014	Enrollment	Nares	Enrichment	CP	blaZ	penicillin-hydrolyzing class A beta-lactamase BlaZ	BETA-LACTAM
S.190312.00406	S0014	Enrollment	Inguinal	Enrichment	CP	msr(A)	ABC-F type ribosomal protection protein Msr(A)	MACROLIDE
S.190312.00406	S0014	Enrollment	Inguinal	Enrichment	CP	mecR1	beta-lactam sensor/signal transducer MecR1	BETA-LACTAM
S.190312.00406	S0014	Enrollment	Inguinal	Enrichment	CP	mecA	PBP2a family beta-lactam-resistant peptidoglycan transpeptidase MecA	BETA-LACTAM
S.190312.00406	S0014	Enrollment	Inguinal	Enrichment	CP	mph(C)	Mph(C) family macrolide 2'-phosphotransferase	MACROLIDE
S.190312.00406	S0014	Enrollment	Inguinal	Enrichment	CP	sat4	streptothricin N-acetyltransferase Sat4	STREPTOTHRICIN
S.190312.00406	S0014	Enrollment	Inguinal	Enrichment	CP	aph(3')-IIIa	aminoglycoside O-phosphotransferase APH(3')-IIIa	AMINOGLYCOSIDE
S.190312.00406	S0014	Enrollment	Inguinal	Enrichment	CP	blaR1	beta-lactam sensor/signal transducer BlaR1	BETA-LACTAM
S.190312.00406	S0014	Enrollment	Inguinal	Enrichment	CP	blaZ	penicillin-hydrolyzing class A beta-lactamase BlaZ	BETA-LACTAM
S.190312.00406	S0014	Enrollment	Inguinal	Enrichment	CP	fosB	FosB1/FosB3 family fosfomycin resistance bacillithiol transferase	FOSFOMYCIN
S.190312.00406	S0014	Enrollment	Inguinal	Enrichment	CP	blaI	penicillinase repressor BlaI	BETA-LACTAM
S.190313.00083	S0014	Enrollment	Nares	Enrichment	C1	blaZ	penicillin-hydrolyzing class A beta-lactamase BlaZ	BETA-LACTAM
S.190313.00083	S0014	Enrollment	Nares	Enrichment	C1	fosB	FosB1/FosB3 family fosfomycin resistance bacillithiol transferase	FOSFOMYCIN
S.190313.00083	S0014	Enrollment	Nares	Enrichment	C1	blaI	penicillinase repressor BlaI	BETA-LACTAM
S.190313.00083	S0014	Enrollment	Nares	Enrichment	C1	blaR1	beta-lactam sensor/signal transducer BlaR1	BETA-LACTAM
S.190313.00085	S0014	Enrollment	Nares	Enrichment	C2	blaZ	penicillin-hydrolyzing class A beta-lactamase BlaZ	BETA-LACTAM
S.190313.00085	S0014	Enrollment	Nares	Enrichment	C2	blaR1	beta-lactam sensor/signal transducer BlaR1	BETA-LACTAM
S.190313.00085	S0014	Enrollment	Nares	Enrichment	C2	blaI	penicillinase repressor BlaI	BETA-LACTAM
S.190313.00085	S0014	Enrollment	Nares	Enrichment	C2	fosB	FosB1/FosB3 family fosfomycin resistance bacillithiol transferase	FOSFOMYCIN
S.190313.00087	S0014	Enrollment	Nares	Enrichment	C3	blaR1	beta-lactam sensor/signal transducer BlaR1	BETA-LACTAM
S.190313.00087	S0014	Enrollment	Nares	Enrichment	C3	fosB	FosB1/FosB3 family fosfomycin resistance bacillithiol transferase	FOSFOMYCIN
S.190313.00087	S0014	Enrollment	Nares	Enrichment	C3	blaZ	penicillin-hydrolyzing class A beta-lactamase BlaZ	BETA-LACTAM
S.190313.00087	S0014	Enrollment	Nares	Enrichment	C3	blaI	penicillinase repressor BlaI	BETA-LACTAM
S.190313.00089	S0014	Enrollment	Nares	Enrichment	C4	blaR1	beta-lactam sensor/signal transducer BlaR1	BETA-LACTAM
S.190313.00089	S0014	Enrollment	Nares	Enrichment	C4	fosB	FosB1/FosB3 family fosfomycin resistance bacillithiol transferase	FOSFOMYCIN
S.190313.00089	S0014	Enrollment	Nares	Enrichment	C4	blaI	penicillinase repressor BlaI	BETA-LACTAM
S.190313.00089	S0014	Enrollment	Nares	Enrichment	C4	blaZ	penicillin-hydrolyzing class A beta-lactamase BlaZ	BETA-LACTAM
S.190313.00091	S0014	Enrollment	Nares	Enrichment	C5	blaR1	beta-lactam sensor/signal transducer BlaR1	BETA-LACTAM
S.190313.00091	S0014	Enrollment	Nares	Enrichment	C5	fosB	FosB1/FosB3 family fosfomycin resistance bacillithiol transferase	FOSFOMYCIN
S.190313.00091	S0014	Enrollment	Nares	Enrichment	C5	blaI	penicillinase repressor BlaI	BETA-LACTAM
S.190313.00091	S0014	Enrollment	Nares	Enrichment	C5	blaZ	penicillin-hydrolyzing class A beta-lactamase BlaZ	BETA-LACTAM
S.190313.00093	S0014	Enrollment	Nares	Enrichment	C6	blaI	penicillinase repressor BlaI	BETA-LACTAM
S.190313.00093	S0014	Enrollment	Nares	Enrichment	C6	fosB	FosB1/FosB3 family fosfomycin resistance bacillithiol transferase	FOSFOMYCIN
S.190313.00093	S0014	Enrollment	Nares	Enrichment	C6	blaZ	penicillin-hydrolyzing class A beta-lactamase BlaZ	BETA-LACTAM
S.190313.00093	S0014	Enrollment	Nares	Enrichment	C6	blaR1	beta-lactam sensor/signal transducer BlaR1	BETA-LACTAM
S.190313.00095	S0014	Enrollment	Nares	Enrichment	C7	blaR1	beta-lactam sensor/signal transducer BlaR1	BETA-LACTAM
S.190313.00095	S0014	Enrollment	Nares	Enrichment	C7	blaI	penicillinase repressor BlaI	BETA-LACTAM
S.190313.00095	S0014	Enrollment	Nares	Enrichment	C7	blaZ	penicillin-hydrolyzing class A beta-lactamase BlaZ	BETA-LACTAM
S.190313.00095	S0014	Enrollment	Nares	Enrichment	C7	fosB	FosB1/FosB3 family fosfomycin resistance bacillithiol transferase	FOSFOMYCIN
S.190313.00097	S0014	Enrollment	Nares	Enrichment	C8	blaI	penicillinase repressor BlaI	BETA-LACTAM
S.190313.00097	S0014	Enrollment	Nares	Enrichment	C8	fosB	FosB1/FosB3 family fosfomycin resistance bacillithiol transferase	FOSFOMYCIN
S.190313.00097	S0014	Enrollment	Nares	Enrichment	C8	blaZ	penicillin-hydrolyzing class A beta-lactamase BlaZ	BETA-LACTAM
S.190313.00097	S0014	Enrollment	Nares	Enrichment	C8	blaR1	beta-lactam sensor/signal transducer BlaR1	BETA-LACTAM
S.190313.00102	S0014	Enrollment	Inguinal	Enrichment	C1	aph(3')-IIIa	aminoglycoside O-phosphotransferase APH(3')-IIIa	AMINOGLYCOSIDE
S.190313.00102	S0014	Enrollment	Inguinal	Enrichment	C1	mph(C)	Mph(C) family macrolide 2'-phosphotransferase	MACROLIDE
S.190313.00102	S0014	Enrollment	Inguinal	Enrichment	C1	fosB	FosB1/FosB3 family fosfomycin resistance bacillithiol transferase	FOSFOMYCIN
S.190313.00102	S0014	Enrollment	Inguinal	Enrichment	C1	msr(A)	ABC-F type ribosomal protection protein Msr(A)	MACROLIDE
S.190313.00102	S0014	Enrollment	Inguinal	Enrichment	C1	mecA	PBP2a family beta-lactam-resistant peptidoglycan transpeptidase MecA	BETA-LACTAM
S.190313.00102	S0014	Enrollment	Inguinal	Enrichment	C1	mecR1	beta-lactam sensor/signal transducer MecR1	BETA-LACTAM
S.190313.00102	S0014	Enrollment	Inguinal	Enrichment	C1	sat4	streptothricin N-acetyltransferase Sat4	STREPTOTHRICIN
S.190313.00102	S0014	Enrollment	Inguinal	Enrichment	C1	blaI	penicillinase repressor BlaI	BETA-LACTAM
S.190313.00102	S0014	Enrollment	Inguinal	Enrichment	C1	blaZ	penicillin-hydrolyzing class A beta-lactamase BlaZ	BETA-LACTAM
S.190313.00102	S0014	Enrollment	Inguinal	Enrichment	C1	blaR1	beta-lactam sensor/signal transducer BlaR1	BETA-LACTAM
S.190313.00104	S0014	Enrollment	Inguinal	Enrichment	C2	aph(3')-IIIa	aminoglycoside O-phosphotransferase APH(3')-IIIa	AMINOGLYCOSIDE
S.190313.00104	S0014	Enrollment	Inguinal	Enrichment	C2	blaI	penicillinase repressor BlaI	BETA-LACTAM
S.190313.00104	S0014	Enrollment	Inguinal	Enrichment	C2	fosB	FosB1/FosB3 family fosfomycin resistance bacillithiol transferase	FOSFOMYCIN
S.190313.00104	S0014	Enrollment	Inguinal	Enrichment	C2	mph(C)	Mph(C) family macrolide 2'-phosphotransferase	MACROLIDE
S.190313.00104	S0014	Enrollment	Inguinal	Enrichment	C2	sat4	streptothricin N-acetyltransferase Sat4	STREPTOTHRICIN
S.190313.00104	S0014	Enrollment	Inguinal	Enrichment	C2	blaZ	penicillin-hydrolyzing class A beta-lactamase BlaZ	BETA-LACTAM
S.190313.00104	S0014	Enrollment	Inguinal	Enrichment	C2	blaR1	beta-lactam sensor/signal transducer BlaR1	BETA-LACTAM
S.190313.00104	S0014	Enrollment	Inguinal	Enrichment	C2	mecR1	beta-lactam sensor/signal transducer MecR1	BETA-LACTAM
S.190313.00104	S0014	Enrollment	Inguinal	Enrichment	C2	msr(A)	ABC-F type ribosomal protection protein Msr(A)	MACROLIDE
S.190313.00104	S0014	Enrollment	Inguinal	Enrichment	C2	mecA	PBP2a family beta-lactam-resistant peptidoglycan transpeptidase MecA	BETA-LACTAM
S.190313.00106	S0014	Enrollment	Inguinal	Enrichment	C3	mecA	PBP2a family beta-lactam-resistant peptidoglycan transpeptidase MecA	BETA-LACTAM
S.190313.00106	S0014	Enrollment	Inguinal	Enrichment	C3	aph(3')-IIIa	aminoglycoside O-phosphotransferase APH(3')-IIIa	AMINOGLYCOSIDE
S.190313.00106	S0014	Enrollment	Inguinal	Enrichment	C3	blaZ	penicillin-hydrolyzing class A beta-lactamase BlaZ	BETA-LACTAM
S.190313.00106	S0014	Enrollment	Inguinal	Enrichment	C3	blaI	penicillinase repressor BlaI	BETA-LACTAM
S.190313.00106	S0014	Enrollment	Inguinal	Enrichment	C3	sat4	streptothricin N-acetyltransferase Sat4	STREPTOTHRICIN
S.190313.00106	S0014	Enrollment	Inguinal	Enrichment	C3	mph(C)	Mph(C) family macrolide 2'-phosphotransferase	MACROLIDE
S.190313.00106	S0014	Enrollment	Inguinal	Enrichment	C3	mecR1	beta-lactam sensor/signal transducer MecR1	BETA-LACTAM
S.190313.00106	S0014	Enrollment	Inguinal	Enrichment	C3	fosB	FosB1/FosB3 family fosfomycin resistance bacillithiol transferase	FOSFOMYCIN
S.190313.00106	S0014	Enrollment	Inguinal	Enrichment	C3	msr(A)	ABC-F type ribosomal protection protein Msr(A)	MACROLIDE
S.190313.00106	S0014	Enrollment	Inguinal	Enrichment	C3	blaR1	beta-lactam sensor/signal transducer BlaR1	BETA-LACTAM
S.190313.00108	S0014	Enrollment	Inguinal	Enrichment	C4	mecA	PBP2a family beta-lactam-resistant peptidoglycan transpeptidase MecA	BETA-LACTAM
S.190313.00108	S0014	Enrollment	Inguinal	Enrichment	C4	blaR1	beta-lactam sensor/signal transducer BlaR1	BETA-LACTAM
S.190313.00108	S0014	Enrollment	Inguinal	Enrichment	C4	mph(C)	Mph(C) family macrolide 2'-phosphotransferase	MACROLIDE
S.190313.00108	S0014	Enrollment	Inguinal	Enrichment	C4	blaI	penicillinase repressor BlaI	BETA-LACTAM
S.190313.00108	S0014	Enrollment	Inguinal	Enrichment	C4	blaZ	penicillin-hydrolyzing class A beta-lactamase BlaZ	BETA-LACTAM
S.190313.00108	S0014	Enrollment	Inguinal	Enrichment	C4	fosB	FosB1/FosB3 family fosfomycin resistance bacillithiol transferase	FOSFOMYCIN
S.190313.00108	S0014	Enrollment	Inguinal	Enrichment	C4	msr(A)	ABC-F type ribosomal protection protein Msr(A)	MACROLIDE
S.190313.00108	S0014	Enrollment	Inguinal	Enrichment	C4	mecR1	beta-lactam sensor/signal transducer MecR1	BETA-LACTAM
S.190313.00108	S0014	Enrollment	Inguinal	Enrichment	C4	sat4	streptothricin N-acetyltransferase Sat4	STREPTOTHRICIN
S.190313.00108	S0014	Enrollment	Inguinal	Enrichment	C4	aph(3')-IIIa	aminoglycoside O-phosphotransferase APH(3')-IIIa	AMINOGLYCOSIDE
S.190313.00110	S0014	Enrollment	Inguinal	Enrichment	C5	blaZ	penicillin-hydrolyzing class A beta-lactamase BlaZ	BETA-LACTAM
S.190313.00110	S0014	Enrollment	Inguinal	Enrichment	C5	blaR1	beta-lactam sensor/signal transducer BlaR1	BETA-LACTAM
S.190313.00110	S0014	Enrollment	Inguinal	Enrichment	C5	blaI	penicillinase repressor BlaI	BETA-LACTAM
S.190313.00110	S0014	Enrollment	Inguinal	Enrichment	C5	mph(C)	Mph(C) family macrolide 2'-phosphotransferase	MACROLIDE
S.190313.00110	S0014	Enrollment	Inguinal	Enrichment	C5	mecA	PBP2a family beta-lactam-resistant peptidoglycan transpeptidase MecA	BETA-LACTAM
S.190313.00110	S0014	Enrollment	Inguinal	Enrichment	C5	sat4	streptothricin N-acetyltransferase Sat4	STREPTOTHRICIN
S.190313.00110	S0014	Enrollment	Inguinal	Enrichment	C5	msr(A)	ABC-F type ribosomal protection protein Msr(A)	MACROLIDE
S.190313.00110	S0014	Enrollment	Inguinal	Enrichment	C5	aph(3')-IIIa	aminoglycoside O-phosphotransferase APH(3')-IIIa	AMINOGLYCOSIDE
S.190313.00110	S0014	Enrollment	Inguinal	Enrichment	C5	fosB	FosB1/FosB3 family fosfomycin resistance bacillithiol transferase	FOSFOMYCIN
S.190313.00110	S0014	Enrollment	Inguinal	Enrichment	C5	mecR1	beta-lactam sensor/signal transducer MecR1	BETA-LACTAM
S.190313.00112	S0014	Enrollment	Inguinal	Enrichment	C6	fosB	FosB1/FosB3 family fosfomycin resistance bacillithiol transferase	FOSFOMYCIN
S.190313.00112	S0014	Enrollment	Inguinal	Enrichment	C6	blaR1	beta-lactam sensor/signal transducer BlaR1	BETA-LACTAM
S.190313.00112	S0014	Enrollment	Inguinal	Enrichment	C6	mecA	PBP2a family beta-lactam-resistant peptidoglycan transpeptidase MecA	BETA-LACTAM
S.190313.00112	S0014	Enrollment	Inguinal	Enrichment	C6	blaZ	penicillin-hydrolyzing class A beta-lactamase BlaZ	BETA-LACTAM
S.190313.00112	S0014	Enrollment	Inguinal	Enrichment	C6	aph(3')-IIIa	aminoglycoside O-phosphotransferase APH(3')-IIIa	AMINOGLYCOSIDE
S.190313.00112	S0014	Enrollment	Inguinal	Enrichment	C6	mph(C)	Mph(C) family macrolide 2'-phosphotransferase	MACROLIDE
S.190313.00112	S0014	Enrollment	Inguinal	Enrichment	C6	msr(A)	ABC-F type ribosomal protection protein Msr(A)	MACROLIDE
S.190313.00112	S0014	Enrollment	Inguinal	Enrichment	C6	blaI	penicillinase repressor BlaI	BETA-LACTAM
S.190313.00112	S0014	Enrollment	Inguinal	Enrichment	C6	sat4	streptothricin N-acetyltransferase Sat4	STREPTOTHRICIN
S.190313.00112	S0014	Enrollment	Inguinal	Enrichment	C6	mecR1	beta-lactam sensor/signal transducer MecR1	BETA-LACTAM
S.190313.00114	S0014	Enrollment	Inguinal	Enrichment	C7	blaI	penicillinase repressor BlaI	BETA-LACTAM
S.190313.00114	S0014	Enrollment	Inguinal	Enrichment	C7	mph(C)	Mph(C) family macrolide 2'-phosphotransferase	MACROLIDE
S.190313.00114	S0014	Enrollment	Inguinal	Enrichment	C7	mecR1	beta-lactam sensor/signal transducer MecR1	BETA-LACTAM
S.190313.00114	S0014	Enrollment	Inguinal	Enrichment	C7	mecA	PBP2a family beta-lactam-resistant peptidoglycan transpeptidase MecA	BETA-LACTAM
S.190313.00114	S0014	Enrollment	Inguinal	Enrichment	C7	blaZ	penicillin-hydrolyzing class A beta-lactamase BlaZ	BETA-LACTAM
S.190313.00114	S0014	Enrollment	Inguinal	Enrichment	C7	blaR1	beta-lactam sensor/signal transducer BlaR1	BETA-LACTAM
S.190313.00114	S0014	Enrollment	Inguinal	Enrichment	C7	aph(3')-IIIa	aminoglycoside O-phosphotransferase APH(3')-IIIa	AMINOGLYCOSIDE
S.190313.00114	S0014	Enrollment	Inguinal	Enrichment	C7	fosB	FosB1/FosB3 family fosfomycin resistance bacillithiol transferase	FOSFOMYCIN
S.190313.00114	S0014	Enrollment	Inguinal	Enrichment	C7	sat4	streptothricin N-acetyltransferase Sat4	STREPTOTHRICIN
S.190313.00114	S0014	Enrollment	Inguinal	Enrichment	C7	msr(A)	ABC-F type ribosomal protection protein Msr(A)	MACROLIDE
S.190313.00116	S0014	Enrollment	Inguinal	Enrichment	C8	mecA	PBP2a family beta-lactam-resistant peptidoglycan transpeptidase MecA	BETA-LACTAM
S.190313.00116	S0014	Enrollment	Inguinal	Enrichment	C8	blaZ	penicillin-hydrolyzing class A beta-lactamase BlaZ	BETA-LACTAM
S.190313.00116	S0014	Enrollment	Inguinal	Enrichment	C8	aph(3')-IIIa	aminoglycoside O-phosphotransferase APH(3')-IIIa	AMINOGLYCOSIDE
S.190313.00116	S0014	Enrollment	Inguinal	Enrichment	C8	blaI	penicillinase repressor BlaI	BETA-LACTAM
S.190313.00116	S0014	Enrollment	Inguinal	Enrichment	C8	fosB	FosB1/FosB3 family fosfomycin resistance bacillithiol transferase	FOSFOMYCIN
S.190313.00116	S0014	Enrollment	Inguinal	Enrichment	C8	msr(A)	ABC-F type ribosomal protection protein Msr(A)	MACROLIDE
S.190313.00116	S0014	Enrollment	Inguinal	Enrichment	C8	mecR1	beta-lactam sensor/signal transducer MecR1	BETA-LACTAM
S.190313.00116	S0014	Enrollment	Inguinal	Enrichment	C8	blaR1	beta-lactam sensor/signal transducer BlaR1	BETA-LACTAM
S.190313.00116	S0014	Enrollment	Inguinal	Enrichment	C8	sat4	streptothricin N-acetyltransferase Sat4	STREPTOTHRICIN
S.190313.00116	S0014	Enrollment	Inguinal	Enrichment	C8	mph(C)	Mph(C) family macrolide 2'-phosphotransferase	MACROLIDE
S.190314.00169	S0015	Enrollment	Oropharynx	Direct	CP	dfrG	trimethoprim-resistant dihydrofolate reductase DfrG	TRIMETHOPRIM
S.190314.00169	S0015	Enrollment	Oropharynx	Direct	CP	fosB	FosB1/FosB3 family fosfomycin resistance bacillithiol transferase	FOSFOMYCIN
S.190314.00169	S0015	Enrollment	Oropharynx	Direct	CP	blaI	penicillinase repressor BlaI	BETA-LACTAM
S.190314.00169	S0015	Enrollment	Oropharynx	Direct	CP	blaR1	beta-lactam sensor/signal transducer BlaR1	BETA-LACTAM
S.190314.00169	S0015	Enrollment	Oropharynx	Direct	CP	blaZ	penicillin-hydrolyzing class A beta-lactamase BlaZ	BETA-LACTAM
S.190314.00169	S0015	Enrollment	Oropharynx	Direct	CP	mecA	PBP2a family beta-lactam-resistant peptidoglycan transpeptidase MecA	BETA-LACTAM
S.190314.00169	S0015	Enrollment	Oropharynx	Direct	CP	mecR1	beta-lactam sensor/signal transducer MecR1	BETA-LACTAM
S.190315.00009	S0015	Enrollment	Oropharynx	Direct	C1	mecR1	beta-lactam sensor/signal transducer MecR1	BETA-LACTAM
S.190315.00009	S0015	Enrollment	Oropharynx	Direct	C1	blaR1	beta-lactam sensor/signal transducer BlaR1	BETA-LACTAM
S.190315.00009	S0015	Enrollment	Oropharynx	Direct	C1	mecA	PBP2a family beta-lactam-resistant peptidoglycan transpeptidase MecA	BETA-LACTAM
S.190315.00009	S0015	Enrollment	Oropharynx	Direct	C1	blaI	penicillinase repressor BlaI	BETA-LACTAM
S.190315.00009	S0015	Enrollment	Oropharynx	Direct	C1	fosB	FosB1/FosB3 family fosfomycin resistance bacillithiol transferase	FOSFOMYCIN
S.190315.00009	S0015	Enrollment	Oropharynx	Direct	C1	dfrG	trimethoprim-resistant dihydrofolate reductase DfrG	TRIMETHOPRIM
S.190315.00009	S0015	Enrollment	Oropharynx	Direct	C1	blaZ	penicillin-hydrolyzing class A beta-lactamase BlaZ	BETA-LACTAM
S.190315.00011	S0015	Enrollment	Oropharynx	Direct	C2	blaZ	penicillin-hydrolyzing class A beta-lactamase BlaZ	BETA-LACTAM
S.190315.00011	S0015	Enrollment	Oropharynx	Direct	C2	mecA	PBP2a family beta-lactam-resistant peptidoglycan transpeptidase MecA	BETA-LACTAM
S.190315.00011	S0015	Enrollment	Oropharynx	Direct	C2	blaI	penicillinase repressor BlaI	BETA-LACTAM
S.190315.00011	S0015	Enrollment	Oropharynx	Direct	C2	mecR1	beta-lactam sensor/signal transducer MecR1	BETA-LACTAM
S.190315.00011	S0015	Enrollment	Oropharynx	Direct	C2	blaR1	beta-lactam sensor/signal transducer BlaR1	BETA-LACTAM
S.190315.00011	S0015	Enrollment	Oropharynx	Direct	C2	dfrG	trimethoprim-resistant dihydrofolate reductase DfrG	TRIMETHOPRIM
S.190315.00011	S0015	Enrollment	Oropharynx	Direct	C2	fosB	FosB1/FosB3 family fosfomycin resistance bacillithiol transferase	FOSFOMYCIN
S.190315.00013	S0015	Enrollment	Oropharynx	Direct	C3	dfrG	trimethoprim-resistant dihydrofolate reductase DfrG	TRIMETHOPRIM
S.190315.00013	S0015	Enrollment	Oropharynx	Direct	C3	blaR1	beta-lactam sensor/signal transducer BlaR1	BETA-LACTAM
S.190315.00013	S0015	Enrollment	Oropharynx	Direct	C3	blaI	penicillinase repressor BlaI	BETA-LACTAM
S.190315.00013	S0015	Enrollment	Oropharynx	Direct	C3	blaZ	penicillin-hydrolyzing class A beta-lactamase BlaZ	BETA-LACTAM
S.190315.00013	S0015	Enrollment	Oropharynx	Direct	C3	fosB	FosB1/FosB3 family fosfomycin resistance bacillithiol transferase	FOSFOMYCIN
S.190315.00013	S0015	Enrollment	Oropharynx	Direct	C3	mecA	PBP2a family beta-lactam-resistant peptidoglycan transpeptidase MecA	BETA-LACTAM
S.190315.00013	S0015	Enrollment	Oropharynx	Direct	C3	mecR1	beta-lactam sensor/signal transducer MecR1	BETA-LACTAM
S.190315.00015	S0015	Enrollment	Oropharynx	Direct	C4	mecR1	beta-lactam sensor/signal transducer MecR1	BETA-LACTAM
S.190315.00015	S0015	Enrollment	Oropharynx	Direct	C4	fosB	FosB1/FosB3 family fosfomycin resistance bacillithiol transferase	FOSFOMYCIN
S.190315.00015	S0015	Enrollment	Oropharynx	Direct	C4	blaR1	beta-lactam sensor/signal transducer BlaR1	BETA-LACTAM
S.190315.00015	S0015	Enrollment	Oropharynx	Direct	C4	dfrG	trimethoprim-resistant dihydrofolate reductase DfrG	TRIMETHOPRIM
S.190315.00015	S0015	Enrollment	Oropharynx	Direct	C4	mecA	PBP2a family beta-lactam-resistant peptidoglycan transpeptidase MecA	BETA-LACTAM
S.190315.00015	S0015	Enrollment	Oropharynx	Direct	C4	blaI	penicillinase repressor BlaI	BETA-LACTAM
S.190315.00015	S0015	Enrollment	Oropharynx	Direct	C4	blaZ	penicillin-hydrolyzing class A beta-lactamase BlaZ	BETA-LACTAM
S.190315.00017	S0015	Enrollment	Oropharynx	Direct	C5	dfrG	trimethoprim-resistant dihydrofolate reductase DfrG	TRIMETHOPRIM
S.190315.00017	S0015	Enrollment	Oropharynx	Direct	C5	blaI	penicillinase repressor BlaI	BETA-LACTAM
S.190315.00017	S0015	Enrollment	Oropharynx	Direct	C5	blaR1	beta-lactam sensor/signal transducer BlaR1	BETA-LACTAM
S.190315.00017	S0015	Enrollment	Oropharynx	Direct	C5	fosB	FosB1/FosB3 family fosfomycin resistance bacillithiol transferase	FOSFOMYCIN
S.190315.00017	S0015	Enrollment	Oropharynx	Direct	C5	blaZ	penicillin-hydrolyzing class A beta-lactamase BlaZ	BETA-LACTAM
S.190315.00017	S0015	Enrollment	Oropharynx	Direct	C5	mecR1	beta-lactam sensor/signal transducer MecR1	BETA-LACTAM
S.190315.00017	S0015	Enrollment	Oropharynx	Direct	C5	mecA	PBP2a family beta-lactam-resistant peptidoglycan transpeptidase MecA	BETA-LACTAM
S.190315.00019	S0015	Enrollment	Oropharynx	Direct	C6	blaI	penicillinase repressor BlaI	BETA-LACTAM
S.190315.00019	S0015	Enrollment	Oropharynx	Direct	C6	blaR1	beta-lactam sensor/signal transducer BlaR1	BETA-LACTAM
S.190315.00019	S0015	Enrollment	Oropharynx	Direct	C6	mecA	PBP2a family beta-lactam-resistant peptidoglycan transpeptidase MecA	BETA-LACTAM
S.190315.00019	S0015	Enrollment	Oropharynx	Direct	C6	dfrG	trimethoprim-resistant dihydrofolate reductase DfrG	TRIMETHOPRIM
S.190315.00019	S0015	Enrollment	Oropharynx	Direct	C6	blaZ	penicillin-hydrolyzing class A beta-lactamase BlaZ	BETA-LACTAM
S.190315.00019	S0015	Enrollment	Oropharynx	Direct	C6	fosB	FosB1/FosB3 family fosfomycin resistance bacillithiol transferase	FOSFOMYCIN
S.190315.00019	S0015	Enrollment	Oropharynx	Direct	C6	mecR1	beta-lactam sensor/signal transducer MecR1	BETA-LACTAM
S.190315.00021	S0015	Enrollment	Oropharynx	Direct	C7	mecR1	beta-lactam sensor/signal transducer MecR1	BETA-LACTAM
S.190315.00021	S0015	Enrollment	Oropharynx	Direct	C7	blaR1	beta-lactam sensor/signal transducer BlaR1	BETA-LACTAM
S.190315.00021	S0015	Enrollment	Oropharynx	Direct	C7	dfrG	trimethoprim-resistant dihydrofolate reductase DfrG	TRIMETHOPRIM
S.190315.00021	S0015	Enrollment	Oropharynx	Direct	C7	blaI	penicillinase repressor BlaI	BETA-LACTAM
S.190315.00021	S0015	Enrollment	Oropharynx	Direct	C7	blaZ	penicillin-hydrolyzing class A beta-lactamase BlaZ	BETA-LACTAM
S.190315.00021	S0015	Enrollment	Oropharynx	Direct	C7	fosB	FosB1/FosB3 family fosfomycin resistance bacillithiol transferase	FOSFOMYCIN
S.190315.00021	S0015	Enrollment	Oropharynx	Direct	C7	mecA	PBP2a family beta-lactam-resistant peptidoglycan transpeptidase MecA	BETA-LACTAM
S.190315.00023	S0015	Enrollment	Oropharynx	Direct	C8	blaI	penicillinase repressor BlaI	BETA-LACTAM
S.190315.00023	S0015	Enrollment	Oropharynx	Direct	C8	mecR1	beta-lactam sensor/signal transducer MecR1	BETA-LACTAM
S.190315.00023	S0015	Enrollment	Oropharynx	Direct	C8	mecA	PBP2a family beta-lactam-resistant peptidoglycan transpeptidase MecA	BETA-LACTAM
S.190315.00023	S0015	Enrollment	Oropharynx	Direct	C8	blaZ	penicillin-hydrolyzing class A beta-lactamase BlaZ	BETA-LACTAM
S.190315.00023	S0015	Enrollment	Oropharynx	Direct	C8	dfrG	trimethoprim-resistant dihydrofolate reductase DfrG	TRIMETHOPRIM
S.190315.00023	S0015	Enrollment	Oropharynx	Direct	C8	fosB	FosB1/FosB3 family fosfomycin resistance bacillithiol transferase	FOSFOMYCIN
S.190315.00023	S0015	Enrollment	Oropharynx	Direct	C8	blaR1	beta-lactam sensor/signal transducer BlaR1	BETA-LACTAM
S.190319.00106	S0016	Enrollment	Oropharynx	Direct	CP	mph(C)	Mph(C) family macrolide 2'-phosphotransferase	MACROLIDE
S.190319.00106	S0016	Enrollment	Oropharynx	Direct	CP	blaI	penicillinase repressor BlaI	BETA-LACTAM
S.190319.00106	S0016	Enrollment	Oropharynx	Direct	CP	blaR1	beta-lactam sensor/signal transducer BlaR1	BETA-LACTAM
S.190319.00106	S0016	Enrollment	Oropharynx	Direct	CP	mecR1	beta-lactam sensor/signal transducer MecR1	BETA-LACTAM
S.190319.00106	S0016	Enrollment	Oropharynx	Direct	CP	mecA	PBP2a family beta-lactam-resistant peptidoglycan transpeptidase MecA	BETA-LACTAM
S.190319.00106	S0016	Enrollment	Oropharynx	Direct	CP	aph(3')-IIIa	aminoglycoside O-phosphotransferase APH(3')-IIIa	AMINOGLYCOSIDE
S.190319.00106	S0016	Enrollment	Oropharynx	Direct	CP	msr(A)	ABC-F type ribosomal protection protein Msr(A)	MACROLIDE
S.190319.00106	S0016	Enrollment	Oropharynx	Direct	CP	fosB	FosB1/FosB3 family fosfomycin resistance bacillithiol transferase	FOSFOMYCIN
S.190319.00106	S0016	Enrollment	Oropharynx	Direct	CP	blaZ	penicillin-hydrolyzing class A beta-lactamase BlaZ	BETA-LACTAM
S.190319.00106	S0016	Enrollment	Oropharynx	Direct	CP	sat4	streptothricin N-acetyltransferase Sat4	STREPTOTHRICIN
S.190320.00230	S0016	Enrollment	Oropharynx	Direct	C1	fosB	FosB1/FosB3 family fosfomycin resistance bacillithiol transferase	FOSFOMYCIN
S.190320.00230	S0016	Enrollment	Oropharynx	Direct	C1	blaR1	beta-lactam sensor/signal transducer BlaR1	BETA-LACTAM
S.190320.00230	S0016	Enrollment	Oropharynx	Direct	C1	mecR1	beta-lactam sensor/signal transducer MecR1	BETA-LACTAM
S.190320.00230	S0016	Enrollment	Oropharynx	Direct	C1	blaZ	penicillin-hydrolyzing class A beta-lactamase BlaZ	BETA-LACTAM
S.190320.00230	S0016	Enrollment	Oropharynx	Direct	C1	sat4	streptothricin N-acetyltransferase Sat4	STREPTOTHRICIN
S.190320.00230	S0016	Enrollment	Oropharynx	Direct	C1	blaI	penicillinase repressor BlaI	BETA-LACTAM
S.190320.00230	S0016	Enrollment	Oropharynx	Direct	C1	mecA	PBP2a family beta-lactam-resistant peptidoglycan transpeptidase MecA	BETA-LACTAM
S.190320.00230	S0016	Enrollment	Oropharynx	Direct	C1	msr(A)	ABC-F type ribosomal protection protein Msr(A)	MACROLIDE
S.190320.00230	S0016	Enrollment	Oropharynx	Direct	C1	aph(3')-IIIa	aminoglycoside O-phosphotransferase APH(3')-IIIa	AMINOGLYCOSIDE
S.190320.00232	S0016	Enrollment	Oropharynx	Direct	C2	blaZ	penicillin-hydrolyzing class A beta-lactamase BlaZ	BETA-LACTAM
S.190320.00232	S0016	Enrollment	Oropharynx	Direct	C2	blaR1	beta-lactam sensor/signal transducer BlaR1	BETA-LACTAM
S.190320.00232	S0016	Enrollment	Oropharynx	Direct	C2	msr(A)	ABC-F type ribosomal protection protein Msr(A)	MACROLIDE
S.190320.00232	S0016	Enrollment	Oropharynx	Direct	C2	aph(3')-IIIa	aminoglycoside O-phosphotransferase APH(3')-IIIa	AMINOGLYCOSIDE
S.190320.00232	S0016	Enrollment	Oropharynx	Direct	C2	mecR1	beta-lactam sensor/signal transducer MecR1	BETA-LACTAM
S.190320.00232	S0016	Enrollment	Oropharynx	Direct	C2	mecA	PBP2a family beta-lactam-resistant peptidoglycan transpeptidase MecA	BETA-LACTAM
S.190320.00232	S0016	Enrollment	Oropharynx	Direct	C2	sat4	streptothricin N-acetyltransferase Sat4	STREPTOTHRICIN
S.190320.00232	S0016	Enrollment	Oropharynx	Direct	C2	blaI	penicillinase repressor BlaI	BETA-LACTAM
S.190320.00232	S0016	Enrollment	Oropharynx	Direct	C2	fosB	FosB1/FosB3 family fosfomycin resistance bacillithiol transferase	FOSFOMYCIN
S.190320.00234	S0016	Enrollment	Oropharynx	Direct	C3	blaI	penicillinase repressor BlaI	BETA-LACTAM
S.190320.00234	S0016	Enrollment	Oropharynx	Direct	C3	blaZ	penicillin-hydrolyzing class A beta-lactamase BlaZ	BETA-LACTAM
S.190320.00234	S0016	Enrollment	Oropharynx	Direct	C3	mecR1	beta-lactam sensor/signal transducer MecR1	BETA-LACTAM
S.190320.00234	S0016	Enrollment	Oropharynx	Direct	C3	fosB	FosB1/FosB3 family fosfomycin resistance bacillithiol transferase	FOSFOMYCIN
S.190320.00234	S0016	Enrollment	Oropharynx	Direct	C3	aph(3')-IIIa	aminoglycoside O-phosphotransferase APH(3')-IIIa	AMINOGLYCOSIDE
S.190320.00234	S0016	Enrollment	Oropharynx	Direct	C3	msr(A)	ABC-F type ribosomal protection protein Msr(A)	MACROLIDE
S.190320.00234	S0016	Enrollment	Oropharynx	Direct	C3	sat4	streptothricin N-acetyltransferase Sat4	STREPTOTHRICIN
S.190320.00234	S0016	Enrollment	Oropharynx	Direct	C3	mecA	PBP2a family beta-lactam-resistant peptidoglycan transpeptidase MecA	BETA-LACTAM
S.190320.00234	S0016	Enrollment	Oropharynx	Direct	C3	blaR1	beta-lactam sensor/signal transducer BlaR1	BETA-LACTAM
S.190320.00236	S0016	Enrollment	Oropharynx	Direct	C4	mecA	PBP2a family beta-lactam-resistant peptidoglycan transpeptidase MecA	BETA-LACTAM
S.190320.00236	S0016	Enrollment	Oropharynx	Direct	C4	aph(3')-IIIa	aminoglycoside O-phosphotransferase APH(3')-IIIa	AMINOGLYCOSIDE
S.190320.00236	S0016	Enrollment	Oropharynx	Direct	C4	sat4	streptothricin N-acetyltransferase Sat4	STREPTOTHRICIN
S.190320.00236	S0016	Enrollment	Oropharynx	Direct	C4	blaZ	penicillin-hydrolyzing class A beta-lactamase BlaZ	BETA-LACTAM
S.190320.00236	S0016	Enrollment	Oropharynx	Direct	C4	mecR1	beta-lactam sensor/signal transducer MecR1	BETA-LACTAM
S.190320.00236	S0016	Enrollment	Oropharynx	Direct	C4	blaI	penicillinase repressor BlaI	BETA-LACTAM
S.190320.00236	S0016	Enrollment	Oropharynx	Direct	C4	blaR1	beta-lactam sensor/signal transducer BlaR1	BETA-LACTAM
S.190320.00236	S0016	Enrollment	Oropharynx	Direct	C4	fosB	FosB1/FosB3 family fosfomycin resistance bacillithiol transferase	FOSFOMYCIN
S.190320.00236	S0016	Enrollment	Oropharynx	Direct	C4	msr(A)	ABC-F type ribosomal protection protein Msr(A)	MACROLIDE
S.190320.00238	S0016	Enrollment	Oropharynx	Direct	C5	blaZ	penicillin-hydrolyzing class A beta-lactamase BlaZ	BETA-LACTAM
S.190320.00238	S0016	Enrollment	Oropharynx	Direct	C5	blaI	penicillinase repressor BlaI	BETA-LACTAM
S.190320.00238	S0016	Enrollment	Oropharynx	Direct	C5	mecR1	beta-lactam sensor/signal transducer MecR1	BETA-LACTAM
S.190320.00238	S0016	Enrollment	Oropharynx	Direct	C5	aph(3')-IIIa	aminoglycoside O-phosphotransferase APH(3')-IIIa	AMINOGLYCOSIDE
S.190320.00238	S0016	Enrollment	Oropharynx	Direct	C5	sat4	streptothricin N-acetyltransferase Sat4	STREPTOTHRICIN
S.190320.00238	S0016	Enrollment	Oropharynx	Direct	C5	mecA	PBP2a family beta-lactam-resistant peptidoglycan transpeptidase MecA	BETA-LACTAM
S.190320.00238	S0016	Enrollment	Oropharynx	Direct	C5	fosB	FosB1/FosB3 family fosfomycin resistance bacillithiol transferase	FOSFOMYCIN
S.190320.00238	S0016	Enrollment	Oropharynx	Direct	C5	blaR1	beta-lactam sensor/signal transducer BlaR1	BETA-LACTAM
S.190320.00238	S0016	Enrollment	Oropharynx	Direct	C5	msr(A)	ABC-F type ribosomal protection protein Msr(A)	MACROLIDE
S.190320.00240	S0016	Enrollment	Oropharynx	Direct	C6	blaI	penicillinase repressor BlaI	BETA-LACTAM
S.190320.00240	S0016	Enrollment	Oropharynx	Direct	C6	sat4	streptothricin N-acetyltransferase Sat4	STREPTOTHRICIN
S.190320.00240	S0016	Enrollment	Oropharynx	Direct	C6	blaR1	beta-lactam sensor/signal transducer BlaR1	BETA-LACTAM
S.190320.00240	S0016	Enrollment	Oropharynx	Direct	C6	mecR1	beta-lactam sensor/signal transducer MecR1	BETA-LACTAM
S.190320.00240	S0016	Enrollment	Oropharynx	Direct	C6	mecA	PBP2a family beta-lactam-resistant peptidoglycan transpeptidase MecA	BETA-LACTAM
S.190320.00240	S0016	Enrollment	Oropharynx	Direct	C6	blaZ	penicillin-hydrolyzing class A beta-lactamase BlaZ	BETA-LACTAM
S.190320.00240	S0016	Enrollment	Oropharynx	Direct	C6	fosB	FosB1/FosB3 family fosfomycin resistance bacillithiol transferase	FOSFOMYCIN
S.190320.00240	S0016	Enrollment	Oropharynx	Direct	C6	msr(A)	ABC-F type ribosomal protection protein Msr(A)	MACROLIDE
S.190320.00240	S0016	Enrollment	Oropharynx	Direct	C6	aph(3')-IIIa	aminoglycoside O-phosphotransferase APH(3')-IIIa	AMINOGLYCOSIDE
S.190320.00242	S0016	Enrollment	Oropharynx	Direct	C7	blaR1	beta-lactam sensor/signal transducer BlaR1	BETA-LACTAM
S.190320.00242	S0016	Enrollment	Oropharynx	Direct	C7	msr(A)	ABC-F type ribosomal protection protein Msr(A)	MACROLIDE
S.190320.00242	S0016	Enrollment	Oropharynx	Direct	C7	aph(3')-IIIa	aminoglycoside O-phosphotransferase APH(3')-IIIa	AMINOGLYCOSIDE
S.190320.00242	S0016	Enrollment	Oropharynx	Direct	C7	sat4	streptothricin N-acetyltransferase Sat4	STREPTOTHRICIN
S.190320.00242	S0016	Enrollment	Oropharynx	Direct	C7	blaI	penicillinase repressor BlaI	BETA-LACTAM
S.190320.00242	S0016	Enrollment	Oropharynx	Direct	C7	mecR1	beta-lactam sensor/signal transducer MecR1	BETA-LACTAM
S.190320.00242	S0016	Enrollment	Oropharynx	Direct	C7	fosB	FosB1/FosB3 family fosfomycin resistance bacillithiol transferase	FOSFOMYCIN
S.190320.00242	S0016	Enrollment	Oropharynx	Direct	C7	blaZ	penicillin-hydrolyzing class A beta-lactamase BlaZ	BETA-LACTAM
S.190320.00242	S0016	Enrollment	Oropharynx	Direct	C7	mecA	PBP2a family beta-lactam-resistant peptidoglycan transpeptidase MecA	BETA-LACTAM
S.190320.00244	S0016	Enrollment	Oropharynx	Direct	C8	aph(3')-IIIa	aminoglycoside O-phosphotransferase APH(3')-IIIa	AMINOGLYCOSIDE
S.190320.00244	S0016	Enrollment	Oropharynx	Direct	C8	mecA	PBP2a family beta-lactam-resistant peptidoglycan transpeptidase MecA	BETA-LACTAM
S.190320.00244	S0016	Enrollment	Oropharynx	Direct	C8	msr(A)	ABC-F type ribosomal protection protein Msr(A)	MACROLIDE
S.190320.00244	S0016	Enrollment	Oropharynx	Direct	C8	fosB	FosB1/FosB3 family fosfomycin resistance bacillithiol transferase	FOSFOMYCIN
S.190320.00244	S0016	Enrollment	Oropharynx	Direct	C8	blaZ	penicillin-hydrolyzing class A beta-lactamase BlaZ	BETA-LACTAM
S.190320.00244	S0016	Enrollment	Oropharynx	Direct	C8	mecR1	beta-lactam sensor/signal transducer MecR1	BETA-LACTAM
S.190320.00244	S0016	Enrollment	Oropharynx	Direct	C8	sat4	streptothricin N-acetyltransferase Sat4	STREPTOTHRICIN
S.190320.00244	S0016	Enrollment	Oropharynx	Direct	C8	blaR1	beta-lactam sensor/signal transducer BlaR1	BETA-LACTAM
S.190320.00244	S0016	Enrollment	Oropharynx	Direct	C8	blaI	penicillinase repressor BlaI	BETA-LACTAM
S.190416.00049	S0023	Enrollment	Oropharynx	Direct	C1	fosB	FosB1/FosB3 family fosfomycin resistance bacillithiol transferase	FOSFOMYCIN
S.190416.00049	S0023	Enrollment	Oropharynx	Direct	C1	blaR1	beta-lactam sensor/signal transducer BlaR1	BETA-LACTAM
S.190416.00049	S0023	Enrollment	Oropharynx	Direct	C1	blaZ	penicillin-hydrolyzing class A beta-lactamase BlaZ	BETA-LACTAM
S.190416.00049	S0023	Enrollment	Oropharynx	Direct	C1	mecR1	beta-lactam sensor/signal transducer MecR1	BETA-LACTAM
S.190416.00049	S0023	Enrollment	Oropharynx	Direct	C1	sat4	streptothricin N-acetyltransferase Sat4	STREPTOTHRICIN
S.190416.00049	S0023	Enrollment	Oropharynx	Direct	C1	blaI	penicillinase repressor BlaI	BETA-LACTAM
S.190416.00049	S0023	Enrollment	Oropharynx	Direct	C1	aph(3')-IIIa	aminoglycoside O-phosphotransferase APH(3')-IIIa	AMINOGLYCOSIDE
S.190416.00049	S0023	Enrollment	Oropharynx	Direct	C1	mph(C)	Mph(C) family macrolide 2'-phosphotransferase	MACROLIDE
S.190416.00049	S0023	Enrollment	Oropharynx	Direct	C1	mecA	PBP2a family beta-lactam-resistant peptidoglycan transpeptidase MecA	BETA-LACTAM
S.190416.00049	S0023	Enrollment	Oropharynx	Direct	C1	msr(A)	ABC-F type ribosomal protection protein Msr(A)	MACROLIDE
S.190416.00051	S0023	Enrollment	Oropharynx	Direct	C2	msr(A)	ABC-F type ribosomal protection protein Msr(A)	MACROLIDE
S.190416.00051	S0023	Enrollment	Oropharynx	Direct	C2	mecR1	beta-lactam sensor/signal transducer MecR1	BETA-LACTAM
S.190416.00051	S0023	Enrollment	Oropharynx	Direct	C2	sat4	streptothricin N-acetyltransferase Sat4	STREPTOTHRICIN
S.190416.00051	S0023	Enrollment	Oropharynx	Direct	C2	mecA	PBP2a family beta-lactam-resistant peptidoglycan transpeptidase MecA	BETA-LACTAM
S.190416.00051	S0023	Enrollment	Oropharynx	Direct	C2	blaZ	penicillin-hydrolyzing class A beta-lactamase BlaZ	BETA-LACTAM
S.190416.00051	S0023	Enrollment	Oropharynx	Direct	C2	aph(3')-IIIa	aminoglycoside O-phosphotransferase APH(3')-IIIa	AMINOGLYCOSIDE
S.190416.00051	S0023	Enrollment	Oropharynx	Direct	C2	mph(C)	Mph(C) family macrolide 2'-phosphotransferase	MACROLIDE
S.190416.00051	S0023	Enrollment	Oropharynx	Direct	C2	blaR1	beta-lactam sensor/signal transducer BlaR1	BETA-LACTAM
S.190416.00051	S0023	Enrollment	Oropharynx	Direct	C2	blaI	penicillinase repressor BlaI	BETA-LACTAM
S.190416.00051	S0023	Enrollment	Oropharynx	Direct	C2	fosB	FosB1/FosB3 family fosfomycin resistance bacillithiol transferase	FOSFOMYCIN
S.190416.00053	S0023	Enrollment	Oropharynx	Direct	C3	blaZ	penicillin-hydrolyzing class A beta-lactamase BlaZ	BETA-LACTAM
S.190416.00053	S0023	Enrollment	Oropharynx	Direct	C3	fosB	FosB1/FosB3 family fosfomycin resistance bacillithiol transferase	FOSFOMYCIN
S.190416.00053	S0023	Enrollment	Oropharynx	Direct	C3	mph(C)	Mph(C) family macrolide 2'-phosphotransferase	MACROLIDE
S.190416.00053	S0023	Enrollment	Oropharynx	Direct	C3	blaR1	beta-lactam sensor/signal transducer BlaR1	BETA-LACTAM
S.190416.00053	S0023	Enrollment	Oropharynx	Direct	C3	sat4	streptothricin N-acetyltransferase Sat4	STREPTOTHRICIN
S.190416.00053	S0023	Enrollment	Oropharynx	Direct	C3	msr(A)	ABC-F type ribosomal protection protein Msr(A)	MACROLIDE
S.190416.00053	S0023	Enrollment	Oropharynx	Direct	C3	mecA	PBP2a family beta-lactam-resistant peptidoglycan transpeptidase MecA	BETA-LACTAM
S.190416.00053	S0023	Enrollment	Oropharynx	Direct	C3	mecR1	beta-lactam sensor/signal transducer MecR1	BETA-LACTAM
S.190416.00053	S0023	Enrollment	Oropharynx	Direct	C3	blaI	penicillinase repressor BlaI	BETA-LACTAM
S.190416.00053	S0023	Enrollment	Oropharynx	Direct	C3	aph(3')-IIIa	aminoglycoside O-phosphotransferase APH(3')-IIIa	AMINOGLYCOSIDE
S.190416.00055	S0023	Enrollment	Oropharynx	Direct	C4	fosB	FosB1/FosB3 family fosfomycin resistance bacillithiol transferase	FOSFOMYCIN
S.190416.00055	S0023	Enrollment	Oropharynx	Direct	C4	mph(C)	Mph(C) family macrolide 2'-phosphotransferase	MACROLIDE
S.190416.00055	S0023	Enrollment	Oropharynx	Direct	C4	aph(3')-IIIa	aminoglycoside O-phosphotransferase APH(3')-IIIa	AMINOGLYCOSIDE
S.190416.00055	S0023	Enrollment	Oropharynx	Direct	C4	msr(A)	ABC-F type ribosomal protection protein Msr(A)	MACROLIDE
S.190416.00055	S0023	Enrollment	Oropharynx	Direct	C4	mecA	PBP2a family beta-lactam-resistant peptidoglycan transpeptidase MecA	BETA-LACTAM
S.190416.00055	S0023	Enrollment	Oropharynx	Direct	C4	blaR1	beta-lactam sensor/signal transducer BlaR1	BETA-LACTAM
S.190416.00055	S0023	Enrollment	Oropharynx	Direct	C4	mecR1	beta-lactam sensor/signal transducer MecR1	BETA-LACTAM
S.190416.00055	S0023	Enrollment	Oropharynx	Direct	C4	blaZ	penicillin-hydrolyzing class A beta-lactamase BlaZ	BETA-LACTAM
S.190416.00055	S0023	Enrollment	Oropharynx	Direct	C4	blaI	penicillinase repressor BlaI	BETA-LACTAM
S.190416.00055	S0023	Enrollment	Oropharynx	Direct	C4	sat4	streptothricin N-acetyltransferase Sat4	STREPTOTHRICIN
S.190416.00057	S0023	Enrollment	Oropharynx	Direct	C5	mecR1	beta-lactam sensor/signal transducer MecR1	BETA-LACTAM
S.190416.00057	S0023	Enrollment	Oropharynx	Direct	C5	aph(3')-IIIa	aminoglycoside O-phosphotransferase APH(3')-IIIa	AMINOGLYCOSIDE
S.190416.00057	S0023	Enrollment	Oropharynx	Direct	C5	blaR1	beta-lactam sensor/signal transducer BlaR1	BETA-LACTAM
S.190416.00057	S0023	Enrollment	Oropharynx	Direct	C5	blaI	penicillinase repressor BlaI	BETA-LACTAM
S.190416.00057	S0023	Enrollment	Oropharynx	Direct	C5	msr(A)	ABC-F type ribosomal protection protein Msr(A)	MACROLIDE
S.190416.00057	S0023	Enrollment	Oropharynx	Direct	C5	mecA	PBP2a family beta-lactam-resistant peptidoglycan transpeptidase MecA	BETA-LACTAM
S.190416.00057	S0023	Enrollment	Oropharynx	Direct	C5	mph(C)	Mph(C) family macrolide 2'-phosphotransferase	MACROLIDE
S.190416.00057	S0023	Enrollment	Oropharynx	Direct	C5	fosB	FosB1/FosB3 family fosfomycin resistance bacillithiol transferase	FOSFOMYCIN
S.190416.00057	S0023	Enrollment	Oropharynx	Direct	C5	blaZ	penicillin-hydrolyzing class A beta-lactamase BlaZ	BETA-LACTAM
S.190416.00057	S0023	Enrollment	Oropharynx	Direct	C5	sat4	streptothricin N-acetyltransferase Sat4	STREPTOTHRICIN
S.190416.00059	S0023	Enrollment	Oropharynx	Direct	C6	blaR1	beta-lactam sensor/signal transducer BlaR1	BETA-LACTAM
S.190416.00059	S0023	Enrollment	Oropharynx	Direct	C6	mecR1	beta-lactam sensor/signal transducer MecR1	BETA-LACTAM
S.190416.00059	S0023	Enrollment	Oropharynx	Direct	C6	msr(A)	ABC-F type ribosomal protection protein Msr(A)	MACROLIDE
S.190416.00059	S0023	Enrollment	Oropharynx	Direct	C6	sat4	streptothricin N-acetyltransferase Sat4	STREPTOTHRICIN
S.190416.00059	S0023	Enrollment	Oropharynx	Direct	C6	mecA	PBP2a family beta-lactam-resistant peptidoglycan transpeptidase MecA	BETA-LACTAM
S.190416.00059	S0023	Enrollment	Oropharynx	Direct	C6	aph(3')-IIIa	aminoglycoside O-phosphotransferase APH(3')-IIIa	AMINOGLYCOSIDE
S.190416.00059	S0023	Enrollment	Oropharynx	Direct	C6	mph(C)	Mph(C) family macrolide 2'-phosphotransferase	MACROLIDE
S.190416.00059	S0023	Enrollment	Oropharynx	Direct	C6	blaZ	penicillin-hydrolyzing class A beta-lactamase BlaZ	BETA-LACTAM
S.190416.00059	S0023	Enrollment	Oropharynx	Direct	C6	blaI	penicillinase repressor BlaI	BETA-LACTAM
S.190416.00059	S0023	Enrollment	Oropharynx	Direct	C6	fosB	FosB1/FosB3 family fosfomycin resistance bacillithiol transferase	FOSFOMYCIN
S.190416.00061	S0023	Enrollment	Oropharynx	Direct	C7	aph(3')-IIIa	aminoglycoside O-phosphotransferase APH(3')-IIIa	AMINOGLYCOSIDE
S.190416.00061	S0023	Enrollment	Oropharynx	Direct	C7	msr(A)	ABC-F type ribosomal protection protein Msr(A)	MACROLIDE
S.190416.00061	S0023	Enrollment	Oropharynx	Direct	C7	mph(C)	Mph(C) family macrolide 2'-phosphotransferase	MACROLIDE
S.190416.00061	S0023	Enrollment	Oropharynx	Direct	C7	sat4	streptothricin N-acetyltransferase Sat4	STREPTOTHRICIN
S.190416.00061	S0023	Enrollment	Oropharynx	Direct	C7	blaR1	beta-lactam sensor/signal transducer BlaR1	BETA-LACTAM
S.190416.00061	S0023	Enrollment	Oropharynx	Direct	C7	mecA	PBP2a family beta-lactam-resistant peptidoglycan transpeptidase MecA	BETA-LACTAM
S.190416.00061	S0023	Enrollment	Oropharynx	Direct	C7	fosB	FosB1/FosB3 family fosfomycin resistance bacillithiol transferase	FOSFOMYCIN
S.190416.00061	S0023	Enrollment	Oropharynx	Direct	C7	blaI	penicillinase repressor BlaI	BETA-LACTAM
S.190416.00061	S0023	Enrollment	Oropharynx	Direct	C7	mecR1	beta-lactam sensor/signal transducer MecR1	BETA-LACTAM
S.190416.00061	S0023	Enrollment	Oropharynx	Direct	C7	blaZ	penicillin-hydrolyzing class A beta-lactamase BlaZ	BETA-LACTAM
S.190416.00063	S0023	Enrollment	Oropharynx	Direct	C8	blaZ	penicillin-hydrolyzing class A beta-lactamase BlaZ	BETA-LACTAM
S.190416.00063	S0023	Enrollment	Oropharynx	Direct	C8	blaR1	beta-lactam sensor/signal transducer BlaR1	BETA-LACTAM
S.190416.00063	S0023	Enrollment	Oropharynx	Direct	C8	mecA	PBP2a family beta-lactam-resistant peptidoglycan transpeptidase MecA	BETA-LACTAM
S.190416.00063	S0023	Enrollment	Oropharynx	Direct	C8	fosB	FosB1/FosB3 family fosfomycin resistance bacillithiol transferase	FOSFOMYCIN
S.190416.00063	S0023	Enrollment	Oropharynx	Direct	C8	aph(3')-IIIa	aminoglycoside O-phosphotransferase APH(3')-IIIa	AMINOGLYCOSIDE
S.190416.00063	S0023	Enrollment	Oropharynx	Direct	C8	blaI	penicillinase repressor BlaI	BETA-LACTAM
S.190416.00063	S0023	Enrollment	Oropharynx	Direct	C8	mecR1	beta-lactam sensor/signal transducer MecR1	BETA-LACTAM
S.190416.00063	S0023	Enrollment	Oropharynx	Direct	C8	msr(A)	ABC-F type ribosomal protection protein Msr(A)	MACROLIDE
S.190416.00063	S0023	Enrollment	Oropharynx	Direct	C8	sat4	streptothricin N-acetyltransferase Sat4	STREPTOTHRICIN
S.190416.00063	S0023	Enrollment	Oropharynx	Direct	C8	mph(C)	Mph(C) family macrolide 2'-phosphotransferase	MACROLIDE
S.190416.00065	S0023	Enrollment	Oropharynx	Direct	CP	mecR1	beta-lactam sensor/signal transducer MecR1	BETA-LACTAM
S.190416.00065	S0023	Enrollment	Oropharynx	Direct	CP	blaZ	penicillin-hydrolyzing class A beta-lactamase BlaZ	BETA-LACTAM
S.190416.00065	S0023	Enrollment	Oropharynx	Direct	CP	mph(C)	Mph(C) family macrolide 2'-phosphotransferase	MACROLIDE
S.190416.00065	S0023	Enrollment	Oropharynx	Direct	CP	blaR1	beta-lactam sensor/signal transducer BlaR1	BETA-LACTAM
S.190416.00065	S0023	Enrollment	Oropharynx	Direct	CP	aph(3')-IIIa	aminoglycoside O-phosphotransferase APH(3')-IIIa	AMINOGLYCOSIDE
S.190416.00065	S0023	Enrollment	Oropharynx	Direct	CP	blaI	penicillinase repressor BlaI	BETA-LACTAM
S.190416.00065	S0023	Enrollment	Oropharynx	Direct	CP	sat4	streptothricin N-acetyltransferase Sat4	STREPTOTHRICIN
S.190416.00065	S0023	Enrollment	Oropharynx	Direct	CP	fosB	FosB1/FosB3 family fosfomycin resistance bacillithiol transferase	FOSFOMYCIN
S.190416.00065	S0023	Enrollment	Oropharynx	Direct	CP	mecA	PBP2a family beta-lactam-resistant peptidoglycan transpeptidase MecA	BETA-LACTAM
S.190416.00065	S0023	Enrollment	Oropharynx	Direct	CP	msr(A)	ABC-F type ribosomal protection protein Msr(A)	MACROLIDE
S.190417.00514	S0026	Enrollment	Nares	Direct	CP	blaR1	beta-lactam sensor/signal transducer BlaR1	BETA-LACTAM
S.190417.00514	S0026	Enrollment	Nares	Direct	CP	blaZ	penicillin-hydrolyzing class A beta-lactamase BlaZ	BETA-LACTAM
S.190417.00514	S0026	Enrollment	Nares	Direct	CP	blaI	penicillinase repressor BlaI	BETA-LACTAM
S.190417.00514	S0026	Enrollment	Nares	Direct	CP	mecA	PBP2a family beta-lactam-resistant peptidoglycan transpeptidase MecA	BETA-LACTAM
S.190417.00516	S0026	Enrollment	Oropharynx	Direct	CP	blaI	penicillinase repressor BlaI	BETA-LACTAM
S.190417.00516	S0026	Enrollment	Oropharynx	Direct	CP	blaI	penicillinase repressor BlaI	BETA-LACTAM
S.190417.00516	S0026	Enrollment	Oropharynx	Direct	CP	blaR1	beta-lactam sensor/signal transducer BlaR1	BETA-LACTAM
S.190417.00516	S0026	Enrollment	Oropharynx	Direct	CP	blaZ	penicillin-hydrolyzing class A beta-lactamase BlaZ	BETA-LACTAM
S.190417.00516	S0026	Enrollment	Oropharynx	Direct	CP	mecA	PBP2a family beta-lactam-resistant peptidoglycan transpeptidase MecA	BETA-LACTAM
S.190417.00516	S0026	Enrollment	Oropharynx	Direct	CP	fosB	FosB1/FosB3 family fosfomycin resistance bacillithiol transferase	FOSFOMYCIN
S.190417.00516	S0026	Enrollment	Oropharynx	Direct	CP	blaZ	penicillin-hydrolyzing class A beta-lactamase BlaZ	BETA-LACTAM
S.190418.00193	S0026	Enrollment	Nares	Direct	C1	blaI	penicillinase repressor BlaI	BETA-LACTAM
S.190418.00193	S0026	Enrollment	Nares	Direct	C1	mecA	PBP2a family beta-lactam-resistant peptidoglycan transpeptidase MecA	BETA-LACTAM
S.190418.00193	S0026	Enrollment	Nares	Direct	C1	blaZ	penicillin-hydrolyzing class A beta-lactamase BlaZ	BETA-LACTAM
S.190418.00193	S0026	Enrollment	Nares	Direct	C1	blaR1	beta-lactam sensor/signal transducer BlaR1	BETA-LACTAM
S.190418.00195	S0026	Enrollment	Nares	Direct	C2	mecA	PBP2a family beta-lactam-resistant peptidoglycan transpeptidase MecA	BETA-LACTAM
S.190418.00195	S0026	Enrollment	Nares	Direct	C2	blaI	penicillinase repressor BlaI	BETA-LACTAM
S.190418.00195	S0026	Enrollment	Nares	Direct	C2	blaR1	beta-lactam sensor/signal transducer BlaR1	BETA-LACTAM
S.190418.00195	S0026	Enrollment	Nares	Direct	C2	blaZ	penicillin-hydrolyzing class A beta-lactamase BlaZ	BETA-LACTAM
S.190418.00197	S0026	Enrollment	Nares	Direct	C3	blaI	penicillinase repressor BlaI	BETA-LACTAM
S.190418.00197	S0026	Enrollment	Nares	Direct	C3	mecA	PBP2a family beta-lactam-resistant peptidoglycan transpeptidase MecA	BETA-LACTAM
S.190418.00197	S0026	Enrollment	Nares	Direct	C3	blaZ	penicillin-hydrolyzing class A beta-lactamase BlaZ	BETA-LACTAM
S.190418.00197	S0026	Enrollment	Nares	Direct	C3	blaR1	beta-lactam sensor/signal transducer BlaR1	BETA-LACTAM
S.190418.00199	S0026	Enrollment	Nares	Direct	C4	blaZ	penicillin-hydrolyzing class A beta-lactamase BlaZ	BETA-LACTAM
S.190418.00199	S0026	Enrollment	Nares	Direct	C4	blaI	penicillinase repressor BlaI	BETA-LACTAM
S.190418.00199	S0026	Enrollment	Nares	Direct	C4	blaR1	beta-lactam sensor/signal transducer BlaR1	BETA-LACTAM
S.190418.00199	S0026	Enrollment	Nares	Direct	C4	mecA	PBP2a family beta-lactam-resistant peptidoglycan transpeptidase MecA	BETA-LACTAM
S.190418.00201	S0026	Enrollment	Nares	Direct	C5	mecA	PBP2a family beta-lactam-resistant peptidoglycan transpeptidase MecA	BETA-LACTAM
S.190418.00201	S0026	Enrollment	Nares	Direct	C5	blaI	penicillinase repressor BlaI	BETA-LACTAM
S.190418.00201	S0026	Enrollment	Nares	Direct	C5	blaZ	penicillin-hydrolyzing class A beta-lactamase BlaZ	BETA-LACTAM
S.190418.00201	S0026	Enrollment	Nares	Direct	C5	blaR1	beta-lactam sensor/signal transducer BlaR1	BETA-LACTAM
S.190418.00203	S0026	Enrollment	Nares	Direct	C6	blaI	penicillinase repressor BlaI	BETA-LACTAM
S.190418.00203	S0026	Enrollment	Nares	Direct	C6	mecA	PBP2a family beta-lactam-resistant peptidoglycan transpeptidase MecA	BETA-LACTAM
S.190418.00203	S0026	Enrollment	Nares	Direct	C6	blaZ	penicillin-hydrolyzing class A beta-lactamase BlaZ	BETA-LACTAM
S.190418.00203	S0026	Enrollment	Nares	Direct	C6	blaR1	beta-lactam sensor/signal transducer BlaR1	BETA-LACTAM
S.190418.00205	S0026	Enrollment	Nares	Direct	C7	blaZ	penicillin-hydrolyzing class A beta-lactamase BlaZ	BETA-LACTAM
S.190418.00205	S0026	Enrollment	Nares	Direct	C7	blaR1	beta-lactam sensor/signal transducer BlaR1	BETA-LACTAM
S.190418.00205	S0026	Enrollment	Nares	Direct	C7	mecA	PBP2a family beta-lactam-resistant peptidoglycan transpeptidase MecA	BETA-LACTAM
S.190418.00205	S0026	Enrollment	Nares	Direct	C7	blaI	penicillinase repressor BlaI	BETA-LACTAM
S.190418.00207	S0026	Enrollment	Nares	Direct	C8	blaR1	beta-lactam sensor/signal transducer BlaR1	BETA-LACTAM
S.190418.00207	S0026	Enrollment	Nares	Direct	C8	blaI	penicillinase repressor BlaI	BETA-LACTAM
S.190418.00207	S0026	Enrollment	Nares	Direct	C8	mecA	PBP2a family beta-lactam-resistant peptidoglycan transpeptidase MecA	BETA-LACTAM
S.190418.00207	S0026	Enrollment	Nares	Direct	C8	blaZ	penicillin-hydrolyzing class A beta-lactamase BlaZ	BETA-LACTAM
S.190418.00209	S0026	Enrollment	Oropharynx	Direct	C1	blaI	penicillinase repressor BlaI	BETA-LACTAM
S.190418.00209	S0026	Enrollment	Oropharynx	Direct	C1	fosB	FosB1/FosB3 family fosfomycin resistance bacillithiol transferase	FOSFOMYCIN
S.190418.00209	S0026	Enrollment	Oropharynx	Direct	C1	blaZ	penicillin-hydrolyzing class A beta-lactamase BlaZ	BETA-LACTAM
S.190418.00211	S0026	Enrollment	Oropharynx	Direct	C2	blaZ	penicillin-hydrolyzing class A beta-lactamase BlaZ	BETA-LACTAM
S.190418.00211	S0026	Enrollment	Oropharynx	Direct	C2	fosB	FosB1/FosB3 family fosfomycin resistance bacillithiol transferase	FOSFOMYCIN
S.190418.00211	S0026	Enrollment	Oropharynx	Direct	C2	blaI	penicillinase repressor BlaI	BETA-LACTAM
S.190418.00213	S0026	Enrollment	Oropharynx	Direct	C3	blaZ	penicillin-hydrolyzing class A beta-lactamase BlaZ	BETA-LACTAM
S.190418.00213	S0026	Enrollment	Oropharynx	Direct	C3	blaI	penicillinase repressor BlaI	BETA-LACTAM
S.190418.00213	S0026	Enrollment	Oropharynx	Direct	C3	fosB	FosB1/FosB3 family fosfomycin resistance bacillithiol transferase	FOSFOMYCIN
S.190418.00215	S0026	Enrollment	Oropharynx	Direct	C4	blaZ	penicillin-hydrolyzing class A beta-lactamase BlaZ	BETA-LACTAM
S.190418.00215	S0026	Enrollment	Oropharynx	Direct	C4	fosB	FosB1/FosB3 family fosfomycin resistance bacillithiol transferase	FOSFOMYCIN
S.190418.00215	S0026	Enrollment	Oropharynx	Direct	C4	blaI	penicillinase repressor BlaI	BETA-LACTAM
S.190418.00217	S0026	Enrollment	Oropharynx	Direct	C5	fosB	FosB1/FosB3 family fosfomycin resistance bacillithiol transferase	FOSFOMYCIN
S.190418.00217	S0026	Enrollment	Oropharynx	Direct	C5	blaZ	penicillin-hydrolyzing class A beta-lactamase BlaZ	BETA-LACTAM
S.190418.00217	S0026	Enrollment	Oropharynx	Direct	C5	blaI	penicillinase repressor BlaI	BETA-LACTAM
S.190418.00219	S0026	Enrollment	Oropharynx	Direct	C6	blaI	penicillinase repressor BlaI	BETA-LACTAM
S.190418.00219	S0026	Enrollment	Oropharynx	Direct	C6	blaZ	penicillin-hydrolyzing class A beta-lactamase BlaZ	BETA-LACTAM
S.190418.00219	S0026	Enrollment	Oropharynx	Direct	C6	fosB	FosB1/FosB3 family fosfomycin resistance bacillithiol transferase	FOSFOMYCIN
S.190418.00221	S0026	Enrollment	Oropharynx	Direct	C7	fosB	FosB1/FosB3 family fosfomycin resistance bacillithiol transferase	FOSFOMYCIN
S.190418.00221	S0026	Enrollment	Oropharynx	Direct	C7	blaZ	penicillin-hydrolyzing class A beta-lactamase BlaZ	BETA-LACTAM
S.190418.00221	S0026	Enrollment	Oropharynx	Direct	C7	blaI	penicillinase repressor BlaI	BETA-LACTAM
S.190418.00223	S0026	Enrollment	Oropharynx	Direct	C8	fosB	FosB1/FosB3 family fosfomycin resistance bacillithiol transferase	FOSFOMYCIN
S.190418.00223	S0026	Enrollment	Oropharynx	Direct	C8	blaI	penicillinase repressor BlaI	BETA-LACTAM
S.190418.00223	S0026	Enrollment	Oropharynx	Direct	C8	blaZ	penicillin-hydrolyzing class A beta-lactamase BlaZ	BETA-LACTAM
S.190513.00543	S0004	3 month	Nares	Direct	C1	blaR1	beta-lactam sensor/signal transducer BlaR1	BETA-LACTAM
S.190513.00543	S0004	3 month	Nares	Direct	C1	blaI	penicillinase repressor BlaI	BETA-LACTAM
S.190513.00543	S0004	3 month	Nares	Direct	C1	fosB	FosB1/FosB3 family fosfomycin resistance bacillithiol transferase	FOSFOMYCIN
S.190513.00543	S0004	3 month	Nares	Direct	C1	sat4	streptothricin N-acetyltransferase Sat4	STREPTOTHRICIN
S.190513.00543	S0004	3 month	Nares	Direct	C1	aph(3')-IIIa	aminoglycoside O-phosphotransferase APH(3')-IIIa	AMINOGLYCOSIDE
S.190513.00543	S0004	3 month	Nares	Direct	C1	msr(A)	ABC-F type ribosomal protection protein Msr(A)	MACROLIDE
S.190513.00543	S0004	3 month	Nares	Direct	C1	mph(C)	Mph(C) family macrolide 2'-phosphotransferase	MACROLIDE
S.190513.00543	S0004	3 month	Nares	Direct	C1	dfrG	trimethoprim-resistant dihydrofolate reductase DfrG	TRIMETHOPRIM
S.190513.00543	S0004	3 month	Nares	Direct	C1	mecA	PBP2a family beta-lactam-resistant peptidoglycan transpeptidase MecA	BETA-LACTAM
S.190513.00543	S0004	3 month	Nares	Direct	C1	blaZ	penicillin-hydrolyzing class A beta-lactamase BlaZ	BETA-LACTAM
S.190513.00543	S0004	3 month	Nares	Direct	C1	erm(C)	23S rRNA (adenine(2058)-N(6))-methyltransferase Erm(C)	MACROLIDE
S.190513.00543	S0004	3 month	Nares	Direct	C1	mecR1	beta-lactam sensor/signal transducer MecR1	BETA-LACTAM
S.190513.00545	S0004	3 month	Nares	Direct	C2	mecA	PBP2a family beta-lactam-resistant peptidoglycan transpeptidase MecA	BETA-LACTAM
S.190513.00545	S0004	3 month	Nares	Direct	C2	dfrG	trimethoprim-resistant dihydrofolate reductase DfrG	TRIMETHOPRIM
S.190513.00545	S0004	3 month	Nares	Direct	C2	mecR1	beta-lactam sensor/signal transducer MecR1	BETA-LACTAM
S.190513.00545	S0004	3 month	Nares	Direct	C2	blaR1	beta-lactam sensor/signal transducer BlaR1	BETA-LACTAM
S.190513.00545	S0004	3 month	Nares	Direct	C2	mph(C)	Mph(C) family macrolide 2'-phosphotransferase	MACROLIDE
S.190513.00545	S0004	3 month	Nares	Direct	C2	erm(C)	23S rRNA (adenine(2058)-N(6))-methyltransferase Erm(C)	MACROLIDE
S.190513.00545	S0004	3 month	Nares	Direct	C2	fosB	FosB1/FosB3 family fosfomycin resistance bacillithiol transferase	FOSFOMYCIN
S.190513.00545	S0004	3 month	Nares	Direct	C2	blaZ	penicillin-hydrolyzing class A beta-lactamase BlaZ	BETA-LACTAM
S.190513.00545	S0004	3 month	Nares	Direct	C2	sat4	streptothricin N-acetyltransferase Sat4	STREPTOTHRICIN
S.190513.00545	S0004	3 month	Nares	Direct	C2	aph(3')-IIIa	aminoglycoside O-phosphotransferase APH(3')-IIIa	AMINOGLYCOSIDE
S.190513.00545	S0004	3 month	Nares	Direct	C2	msr(A)	ABC-F type ribosomal protection protein Msr(A)	MACROLIDE
S.190513.00545	S0004	3 month	Nares	Direct	C2	blaI	penicillinase repressor BlaI	BETA-LACTAM
S.190513.00547	S0004	3 month	Nares	Direct	C3	blaI	penicillinase repressor BlaI	BETA-LACTAM
S.190513.00547	S0004	3 month	Nares	Direct	C3	mph(C)	Mph(C) family macrolide 2'-phosphotransferase	MACROLIDE
S.190513.00547	S0004	3 month	Nares	Direct	C3	mecR1	beta-lactam sensor/signal transducer MecR1	BETA-LACTAM
S.190513.00547	S0004	3 month	Nares	Direct	C3	dfrG	trimethoprim-resistant dihydrofolate reductase DfrG	TRIMETHOPRIM
S.190513.00547	S0004	3 month	Nares	Direct	C3	msr(A)	ABC-F type ribosomal protection protein Msr(A)	MACROLIDE
S.190513.00547	S0004	3 month	Nares	Direct	C3	sat4	streptothricin N-acetyltransferase Sat4	STREPTOTHRICIN
S.190513.00547	S0004	3 month	Nares	Direct	C3	mecA	PBP2a family beta-lactam-resistant peptidoglycan transpeptidase MecA	BETA-LACTAM
S.190513.00547	S0004	3 month	Nares	Direct	C3	fosB	FosB1/FosB3 family fosfomycin resistance bacillithiol transferase	FOSFOMYCIN
S.190513.00547	S0004	3 month	Nares	Direct	C3	blaR1	beta-lactam sensor/signal transducer BlaR1	BETA-LACTAM
S.190513.00547	S0004	3 month	Nares	Direct	C3	erm(C)	23S rRNA (adenine(2058)-N(6))-methyltransferase Erm(C)	MACROLIDE
S.190513.00547	S0004	3 month	Nares	Direct	C3	aph(3')-IIIa	aminoglycoside O-phosphotransferase APH(3')-IIIa	AMINOGLYCOSIDE
S.190513.00547	S0004	3 month	Nares	Direct	C3	blaZ	penicillin-hydrolyzing class A beta-lactamase BlaZ	BETA-LACTAM
S.190513.00549	S0004	3 month	Nares	Direct	C4	blaI	penicillinase repressor BlaI	BETA-LACTAM
S.190513.00549	S0004	3 month	Nares	Direct	C4	fosB	FosB1/FosB3 family fosfomycin resistance bacillithiol transferase	FOSFOMYCIN
S.190513.00549	S0004	3 month	Nares	Direct	C4	mph(C)	Mph(C) family macrolide 2'-phosphotransferase	MACROLIDE
S.190513.00549	S0004	3 month	Nares	Direct	C4	msr(A)	ABC-F type ribosomal protection protein Msr(A)	MACROLIDE
S.190513.00549	S0004	3 month	Nares	Direct	C4	mecR1	beta-lactam sensor/signal transducer MecR1	BETA-LACTAM
S.190513.00549	S0004	3 month	Nares	Direct	C4	blaR1	beta-lactam sensor/signal transducer BlaR1	BETA-LACTAM
S.190513.00549	S0004	3 month	Nares	Direct	C4	dfrG	trimethoprim-resistant dihydrofolate reductase DfrG	TRIMETHOPRIM
S.190513.00549	S0004	3 month	Nares	Direct	C4	sat4	streptothricin N-acetyltransferase Sat4	STREPTOTHRICIN
S.190513.00549	S0004	3 month	Nares	Direct	C4	blaZ	penicillin-hydrolyzing class A beta-lactamase BlaZ	BETA-LACTAM
S.190513.00549	S0004	3 month	Nares	Direct	C4	erm(C)	23S rRNA (adenine(2058)-N(6))-methyltransferase Erm(C)	MACROLIDE
S.190513.00549	S0004	3 month	Nares	Direct	C4	mecA	PBP2a family beta-lactam-resistant peptidoglycan transpeptidase MecA	BETA-LACTAM
S.190513.00549	S0004	3 month	Nares	Direct	C4	aph(3')-IIIa	aminoglycoside O-phosphotransferase APH(3')-IIIa	AMINOGLYCOSIDE
S.190513.00551	S0004	3 month	Nares	Direct	C5	dfrG	trimethoprim-resistant dihydrofolate reductase DfrG	TRIMETHOPRIM
S.190513.00551	S0004	3 month	Nares	Direct	C5	blaR1	beta-lactam sensor/signal transducer BlaR1	BETA-LACTAM
S.190513.00551	S0004	3 month	Nares	Direct	C5	sat4	streptothricin N-acetyltransferase Sat4	STREPTOTHRICIN
S.190513.00551	S0004	3 month	Nares	Direct	C5	aph(3')-IIIa	aminoglycoside O-phosphotransferase APH(3')-IIIa	AMINOGLYCOSIDE
S.190513.00551	S0004	3 month	Nares	Direct	C5	blaI	penicillinase repressor BlaI	BETA-LACTAM
S.190513.00551	S0004	3 month	Nares	Direct	C5	mecA	PBP2a family beta-lactam-resistant peptidoglycan transpeptidase MecA	BETA-LACTAM
S.190513.00551	S0004	3 month	Nares	Direct	C5	erm(C)	23S rRNA (adenine(2058)-N(6))-methyltransferase Erm(C)	MACROLIDE
S.190513.00551	S0004	3 month	Nares	Direct	C5	blaZ	penicillin-hydrolyzing class A beta-lactamase BlaZ	BETA-LACTAM
S.190513.00551	S0004	3 month	Nares	Direct	C5	fosB	FosB1/FosB3 family fosfomycin resistance bacillithiol transferase	FOSFOMYCIN
S.190513.00551	S0004	3 month	Nares	Direct	C5	msr(A)	ABC-F type ribosomal protection protein Msr(A)	MACROLIDE
S.190513.00551	S0004	3 month	Nares	Direct	C5	mph(C)	Mph(C) family macrolide 2'-phosphotransferase	MACROLIDE
S.190513.00551	S0004	3 month	Nares	Direct	C5	mecR1	beta-lactam sensor/signal transducer MecR1	BETA-LACTAM
S.190513.00553	S0004	3 month	Nares	Direct	C6	aph(3')-IIIa	aminoglycoside O-phosphotransferase APH(3')-IIIa	AMINOGLYCOSIDE
S.190513.00553	S0004	3 month	Nares	Direct	C6	mecA	PBP2a family beta-lactam-resistant peptidoglycan transpeptidase MecA	BETA-LACTAM
S.190513.00553	S0004	3 month	Nares	Direct	C6	fosB	FosB1/FosB3 family fosfomycin resistance bacillithiol transferase	FOSFOMYCIN
S.190513.00553	S0004	3 month	Nares	Direct	C6	mph(C)	Mph(C) family macrolide 2'-phosphotransferase	MACROLIDE
S.190513.00553	S0004	3 month	Nares	Direct	C6	blaI	penicillinase repressor BlaI	BETA-LACTAM
S.190513.00553	S0004	3 month	Nares	Direct	C6	mecR1	beta-lactam sensor/signal transducer MecR1	BETA-LACTAM
S.190513.00553	S0004	3 month	Nares	Direct	C6	dfrG	trimethoprim-resistant dihydrofolate reductase DfrG	TRIMETHOPRIM
S.190513.00553	S0004	3 month	Nares	Direct	C6	blaR1	beta-lactam sensor/signal transducer BlaR1	BETA-LACTAM
S.190513.00553	S0004	3 month	Nares	Direct	C6	erm(C)	23S rRNA (adenine(2058)-N(6))-methyltransferase Erm(C)	MACROLIDE
S.190513.00553	S0004	3 month	Nares	Direct	C6	msr(A)	ABC-F type ribosomal protection protein Msr(A)	MACROLIDE
S.190513.00553	S0004	3 month	Nares	Direct	C6	blaZ	penicillin-hydrolyzing class A beta-lactamase BlaZ	BETA-LACTAM
S.190513.00553	S0004	3 month	Nares	Direct	C6	sat4	streptothricin N-acetyltransferase Sat4	STREPTOTHRICIN
S.190513.00555	S0004	3 month	Nares	Direct	C7	blaI	penicillinase repressor BlaI	BETA-LACTAM
S.190513.00555	S0004	3 month	Nares	Direct	C7	blaZ	penicillin-hydrolyzing class A beta-lactamase BlaZ	BETA-LACTAM
S.190513.00555	S0004	3 month	Nares	Direct	C7	blaR1	beta-lactam sensor/signal transducer BlaR1	BETA-LACTAM
S.190513.00555	S0004	3 month	Nares	Direct	C7	mecA	PBP2a family beta-lactam-resistant peptidoglycan transpeptidase MecA	BETA-LACTAM
S.190513.00555	S0004	3 month	Nares	Direct	C7	erm(C)	23S rRNA (adenine(2058)-N(6))-methyltransferase Erm(C)	MACROLIDE
S.190513.00555	S0004	3 month	Nares	Direct	C7	sat4	streptothricin N-acetyltransferase Sat4	STREPTOTHRICIN
S.190513.00555	S0004	3 month	Nares	Direct	C7	mph(C)	Mph(C) family macrolide 2'-phosphotransferase	MACROLIDE
S.190513.00555	S0004	3 month	Nares	Direct	C7	fosB	FosB1/FosB3 family fosfomycin resistance bacillithiol transferase	FOSFOMYCIN
S.190513.00555	S0004	3 month	Nares	Direct	C7	dfrG	trimethoprim-resistant dihydrofolate reductase DfrG	TRIMETHOPRIM
S.190513.00555	S0004	3 month	Nares	Direct	C7	aph(3')-IIIa	aminoglycoside O-phosphotransferase APH(3')-IIIa	AMINOGLYCOSIDE
S.190513.00555	S0004	3 month	Nares	Direct	C7	msr(A)	ABC-F type ribosomal protection protein Msr(A)	MACROLIDE
S.190513.00555	S0004	3 month	Nares	Direct	C7	mecR1	beta-lactam sensor/signal transducer MecR1	BETA-LACTAM
S.190513.00557	S0004	3 month	Nares	Direct	C8	msr(A)	ABC-F type ribosomal protection protein Msr(A)	MACROLIDE
S.190513.00557	S0004	3 month	Nares	Direct	C8	mecA	PBP2a family beta-lactam-resistant peptidoglycan transpeptidase MecA	BETA-LACTAM
S.190513.00557	S0004	3 month	Nares	Direct	C8	blaI	penicillinase repressor BlaI	BETA-LACTAM
S.190513.00557	S0004	3 month	Nares	Direct	C8	aph(3')-IIIa	aminoglycoside O-phosphotransferase APH(3')-IIIa	AMINOGLYCOSIDE
S.190513.00557	S0004	3 month	Nares	Direct	C8	sat4	streptothricin N-acetyltransferase Sat4	STREPTOTHRICIN
S.190513.00557	S0004	3 month	Nares	Direct	C8	mph(C)	Mph(C) family macrolide 2'-phosphotransferase	MACROLIDE
S.190513.00557	S0004	3 month	Nares	Direct	C8	fosB	FosB1/FosB3 family fosfomycin resistance bacillithiol transferase	FOSFOMYCIN
S.190513.00557	S0004	3 month	Nares	Direct	C8	mecR1	beta-lactam sensor/signal transducer MecR1	BETA-LACTAM
S.190513.00557	S0004	3 month	Nares	Direct	C8	erm(C)	23S rRNA (adenine(2058)-N(6))-methyltransferase Erm(C)	MACROLIDE
S.190513.00557	S0004	3 month	Nares	Direct	C8	dfrG	trimethoprim-resistant dihydrofolate reductase DfrG	TRIMETHOPRIM
S.190513.00557	S0004	3 month	Nares	Direct	C8	blaR1	beta-lactam sensor/signal transducer BlaR1	BETA-LACTAM
S.190513.00557	S0004	3 month	Nares	Direct	C8	blaZ	penicillin-hydrolyzing class A beta-lactamase BlaZ	BETA-LACTAM
S.190513.00559	S0004	3 month	Nares	Direct	CP	mecA	PBP2a family beta-lactam-resistant peptidoglycan transpeptidase MecA	BETA-LACTAM
S.190513.00559	S0004	3 month	Nares	Direct	CP	fosB	FosB1/FosB3 family fosfomycin resistance bacillithiol transferase	FOSFOMYCIN
S.190513.00559	S0004	3 month	Nares	Direct	CP	mecR1	beta-lactam sensor/signal transducer MecR1	BETA-LACTAM
S.190513.00559	S0004	3 month	Nares	Direct	CP	blaR1	beta-lactam sensor/signal transducer BlaR1	BETA-LACTAM
S.190513.00559	S0004	3 month	Nares	Direct	CP	blaZ	penicillin-hydrolyzing class A beta-lactamase BlaZ	BETA-LACTAM
S.190513.00559	S0004	3 month	Nares	Direct	CP	msr(A)	ABC-F type ribosomal protection protein Msr(A)	MACROLIDE
S.190513.00559	S0004	3 month	Nares	Direct	CP	blaI	penicillinase repressor BlaI	BETA-LACTAM
S.190513.00559	S0004	3 month	Nares	Direct	CP	erm(C)	23S rRNA (adenine(2058)-N(6))-methyltransferase Erm(C)	MACROLIDE
S.190513.00559	S0004	3 month	Nares	Direct	CP	dfrG	trimethoprim-resistant dihydrofolate reductase DfrG	TRIMETHOPRIM
S.190513.00559	S0004	3 month	Nares	Direct	CP	mph(C)	Mph(C) family macrolide 2'-phosphotransferase	MACROLIDE
S.190513.00559	S0004	3 month	Nares	Direct	CP	aph(3')-IIIa	aminoglycoside O-phosphotransferase APH(3')-IIIa	AMINOGLYCOSIDE
S.190513.00559	S0004	3 month	Nares	Direct	CP	sat4	streptothricin N-acetyltransferase Sat4	STREPTOTHRICIN
S.190513.00561	S0004	3 month	Oropharynx	Direct	C1	aph(3')-IIIa	aminoglycoside O-phosphotransferase APH(3')-IIIa	AMINOGLYCOSIDE
S.190513.00561	S0004	3 month	Oropharynx	Direct	C1	blaR1	beta-lactam sensor/signal transducer BlaR1	BETA-LACTAM
S.190513.00561	S0004	3 month	Oropharynx	Direct	C1	mecR1	beta-lactam sensor/signal transducer MecR1	BETA-LACTAM
S.190513.00561	S0004	3 month	Oropharynx	Direct	C1	mecA	PBP2a family beta-lactam-resistant peptidoglycan transpeptidase MecA	BETA-LACTAM
S.190513.00561	S0004	3 month	Oropharynx	Direct	C1	msr(A)	ABC-F type ribosomal protection protein Msr(A)	MACROLIDE
S.190513.00561	S0004	3 month	Oropharynx	Direct	C1	fosB	FosB1/FosB3 family fosfomycin resistance bacillithiol transferase	FOSFOMYCIN
S.190513.00561	S0004	3 month	Oropharynx	Direct	C1	dfrG	trimethoprim-resistant dihydrofolate reductase DfrG	TRIMETHOPRIM
S.190513.00561	S0004	3 month	Oropharynx	Direct	C1	sat4	streptothricin N-acetyltransferase Sat4	STREPTOTHRICIN
S.190513.00561	S0004	3 month	Oropharynx	Direct	C1	erm(C)	23S rRNA (adenine(2058)-N(6))-methyltransferase Erm(C)	MACROLIDE
S.190513.00561	S0004	3 month	Oropharynx	Direct	C1	blaZ	penicillin-hydrolyzing class A beta-lactamase BlaZ	BETA-LACTAM
S.190513.00561	S0004	3 month	Oropharynx	Direct	C1	blaI	penicillinase repressor BlaI	BETA-LACTAM
S.190513.00561	S0004	3 month	Oropharynx	Direct	C1	mph(C)	Mph(C) family macrolide 2'-phosphotransferase	MACROLIDE
S.190513.00563	S0004	3 month	Oropharynx	Direct	C2	sat4	streptothricin N-acetyltransferase Sat4	STREPTOTHRICIN
S.190513.00563	S0004	3 month	Oropharynx	Direct	C2	msr(A)	ABC-F type ribosomal protection protein Msr(A)	MACROLIDE
S.190513.00563	S0004	3 month	Oropharynx	Direct	C2	blaZ	penicillin-hydrolyzing class A beta-lactamase BlaZ	BETA-LACTAM
S.190513.00563	S0004	3 month	Oropharynx	Direct	C2	blaI	penicillinase repressor BlaI	BETA-LACTAM
S.190513.00563	S0004	3 month	Oropharynx	Direct	C2	aph(3')-IIIa	aminoglycoside O-phosphotransferase APH(3')-IIIa	AMINOGLYCOSIDE
S.190513.00563	S0004	3 month	Oropharynx	Direct	C2	erm(C)	23S rRNA (adenine(2058)-N(6))-methyltransferase Erm(C)	MACROLIDE
S.190513.00563	S0004	3 month	Oropharynx	Direct	C2	mph(C)	Mph(C) family macrolide 2'-phosphotransferase	MACROLIDE
S.190513.00563	S0004	3 month	Oropharynx	Direct	C2	dfrG	trimethoprim-resistant dihydrofolate reductase DfrG	TRIMETHOPRIM
S.190513.00563	S0004	3 month	Oropharynx	Direct	C2	mecR1	beta-lactam sensor/signal transducer MecR1	BETA-LACTAM
S.190513.00563	S0004	3 month	Oropharynx	Direct	C2	mecA	PBP2a family beta-lactam-resistant peptidoglycan transpeptidase MecA	BETA-LACTAM
S.190513.00563	S0004	3 month	Oropharynx	Direct	C2	blaR1	beta-lactam sensor/signal transducer BlaR1	BETA-LACTAM
S.190513.00563	S0004	3 month	Oropharynx	Direct	C2	fosB	FosB1/FosB3 family fosfomycin resistance bacillithiol transferase	FOSFOMYCIN
S.190513.00565	S0004	3 month	Oropharynx	Direct	C3	mecR1	beta-lactam sensor/signal transducer MecR1	BETA-LACTAM
S.190513.00565	S0004	3 month	Oropharynx	Direct	C3	blaI	penicillinase repressor BlaI	BETA-LACTAM
S.190513.00565	S0004	3 month	Oropharynx	Direct	C3	mecA	PBP2a family beta-lactam-resistant peptidoglycan transpeptidase MecA	BETA-LACTAM
S.190513.00565	S0004	3 month	Oropharynx	Direct	C3	msr(A)	ABC-F type ribosomal protection protein Msr(A)	MACROLIDE
S.190513.00565	S0004	3 month	Oropharynx	Direct	C3	dfrG	trimethoprim-resistant dihydrofolate reductase DfrG	TRIMETHOPRIM
S.190513.00565	S0004	3 month	Oropharynx	Direct	C3	sat4	streptothricin N-acetyltransferase Sat4	STREPTOTHRICIN
S.190513.00565	S0004	3 month	Oropharynx	Direct	C3	mph(C)	Mph(C) family macrolide 2'-phosphotransferase	MACROLIDE
S.190513.00565	S0004	3 month	Oropharynx	Direct	C3	aph(3')-IIIa	aminoglycoside O-phosphotransferase APH(3')-IIIa	AMINOGLYCOSIDE
S.190513.00565	S0004	3 month	Oropharynx	Direct	C3	blaR1	beta-lactam sensor/signal transducer BlaR1	BETA-LACTAM
S.190513.00565	S0004	3 month	Oropharynx	Direct	C3	fosB	FosB1/FosB3 family fosfomycin resistance bacillithiol transferase	FOSFOMYCIN
S.190513.00565	S0004	3 month	Oropharynx	Direct	C3	blaZ	penicillin-hydrolyzing class A beta-lactamase BlaZ	BETA-LACTAM
S.190513.00565	S0004	3 month	Oropharynx	Direct	C3	erm(C)	23S rRNA (adenine(2058)-N(6))-methyltransferase Erm(C)	MACROLIDE
S.190513.00567	S0004	3 month	Oropharynx	Direct	C4	msr(A)	ABC-F type ribosomal protection protein Msr(A)	MACROLIDE
S.190513.00567	S0004	3 month	Oropharynx	Direct	C4	blaZ	penicillin-hydrolyzing class A beta-lactamase BlaZ	BETA-LACTAM
S.190513.00567	S0004	3 month	Oropharynx	Direct	C4	mph(C)	Mph(C) family macrolide 2'-phosphotransferase	MACROLIDE
S.190513.00567	S0004	3 month	Oropharynx	Direct	C4	mecA	PBP2a family beta-lactam-resistant peptidoglycan transpeptidase MecA	BETA-LACTAM
S.190513.00567	S0004	3 month	Oropharynx	Direct	C4	blaI	penicillinase repressor BlaI	BETA-LACTAM
S.190513.00567	S0004	3 month	Oropharynx	Direct	C4	fosB	FosB1/FosB3 family fosfomycin resistance bacillithiol transferase	FOSFOMYCIN
S.190513.00567	S0004	3 month	Oropharynx	Direct	C4	dfrG	trimethoprim-resistant dihydrofolate reductase DfrG	TRIMETHOPRIM
S.190513.00567	S0004	3 month	Oropharynx	Direct	C4	blaR1	beta-lactam sensor/signal transducer BlaR1	BETA-LACTAM
S.190513.00567	S0004	3 month	Oropharynx	Direct	C4	erm(C)	23S rRNA (adenine(2058)-N(6))-methyltransferase Erm(C)	MACROLIDE
S.190513.00567	S0004	3 month	Oropharynx	Direct	C4	sat4	streptothricin N-acetyltransferase Sat4	STREPTOTHRICIN
S.190513.00567	S0004	3 month	Oropharynx	Direct	C4	mecR1	beta-lactam sensor/signal transducer MecR1	BETA-LACTAM
S.190513.00567	S0004	3 month	Oropharynx	Direct	C4	aph(3')-IIIa	aminoglycoside O-phosphotransferase APH(3')-IIIa	AMINOGLYCOSIDE
S.190513.00569	S0004	3 month	Oropharynx	Direct	C5	dfrG	trimethoprim-resistant dihydrofolate reductase DfrG	TRIMETHOPRIM
S.190513.00569	S0004	3 month	Oropharynx	Direct	C5	mecR1	beta-lactam sensor/signal transducer MecR1	BETA-LACTAM
S.190513.00569	S0004	3 month	Oropharynx	Direct	C5	msr(A)	ABC-F type ribosomal protection protein Msr(A)	MACROLIDE
S.190513.00569	S0004	3 month	Oropharynx	Direct	C5	mecA	PBP2a family beta-lactam-resistant peptidoglycan transpeptidase MecA	BETA-LACTAM
S.190513.00569	S0004	3 month	Oropharynx	Direct	C5	blaI	penicillinase repressor BlaI	BETA-LACTAM
S.190513.00569	S0004	3 month	Oropharynx	Direct	C5	erm(C)	23S rRNA (adenine(2058)-N(6))-methyltransferase Erm(C)	MACROLIDE
S.190513.00569	S0004	3 month	Oropharynx	Direct	C5	blaR1	beta-lactam sensor/signal transducer BlaR1	BETA-LACTAM
S.190513.00569	S0004	3 month	Oropharynx	Direct	C5	sat4	streptothricin N-acetyltransferase Sat4	STREPTOTHRICIN
S.190513.00569	S0004	3 month	Oropharynx	Direct	C5	blaZ	penicillin-hydrolyzing class A beta-lactamase BlaZ	BETA-LACTAM
S.190513.00569	S0004	3 month	Oropharynx	Direct	C5	fosB	FosB1/FosB3 family fosfomycin resistance bacillithiol transferase	FOSFOMYCIN
S.190513.00569	S0004	3 month	Oropharynx	Direct	C5	aph(3')-IIIa	aminoglycoside O-phosphotransferase APH(3')-IIIa	AMINOGLYCOSIDE
S.190513.00569	S0004	3 month	Oropharynx	Direct	C5	mph(C)	Mph(C) family macrolide 2'-phosphotransferase	MACROLIDE
S.190513.00571	S0004	3 month	Oropharynx	Direct	C6	mecR1	beta-lactam sensor/signal transducer MecR1	BETA-LACTAM
S.190513.00571	S0004	3 month	Oropharynx	Direct	C6	aph(3')-IIIa	aminoglycoside O-phosphotransferase APH(3')-IIIa	AMINOGLYCOSIDE
S.190513.00571	S0004	3 month	Oropharynx	Direct	C6	mph(C)	Mph(C) family macrolide 2'-phosphotransferase	MACROLIDE
S.190513.00571	S0004	3 month	Oropharynx	Direct	C6	dfrG	trimethoprim-resistant dihydrofolate reductase DfrG	TRIMETHOPRIM
S.190513.00571	S0004	3 month	Oropharynx	Direct	C6	msr(A)	ABC-F type ribosomal protection protein Msr(A)	MACROLIDE
S.190513.00571	S0004	3 month	Oropharynx	Direct	C6	sat4	streptothricin N-acetyltransferase Sat4	STREPTOTHRICIN
S.190513.00571	S0004	3 month	Oropharynx	Direct	C6	fosB	FosB1/FosB3 family fosfomycin resistance bacillithiol transferase	FOSFOMYCIN
S.190513.00571	S0004	3 month	Oropharynx	Direct	C6	blaI	penicillinase repressor BlaI	BETA-LACTAM
S.190513.00571	S0004	3 month	Oropharynx	Direct	C6	erm(C)	23S rRNA (adenine(2058)-N(6))-methyltransferase Erm(C)	MACROLIDE
S.190513.00571	S0004	3 month	Oropharynx	Direct	C6	mecA	PBP2a family beta-lactam-resistant peptidoglycan transpeptidase MecA	BETA-LACTAM
S.190513.00571	S0004	3 month	Oropharynx	Direct	C6	blaR1	beta-lactam sensor/signal transducer BlaR1	BETA-LACTAM
S.190513.00571	S0004	3 month	Oropharynx	Direct	C6	blaZ	penicillin-hydrolyzing class A beta-lactamase BlaZ	BETA-LACTAM
S.190513.00573	S0004	3 month	Oropharynx	Direct	C7	blaR1	beta-lactam sensor/signal transducer BlaR1	BETA-LACTAM
S.190513.00573	S0004	3 month	Oropharynx	Direct	C7	fosB	FosB1/FosB3 family fosfomycin resistance bacillithiol transferase	FOSFOMYCIN
S.190513.00573	S0004	3 month	Oropharynx	Direct	C7	blaZ	penicillin-hydrolyzing class A beta-lactamase BlaZ	BETA-LACTAM
S.190513.00573	S0004	3 month	Oropharynx	Direct	C7	mecR1	beta-lactam sensor/signal transducer MecR1	BETA-LACTAM
S.190513.00573	S0004	3 month	Oropharynx	Direct	C7	sat4	streptothricin N-acetyltransferase Sat4	STREPTOTHRICIN
S.190513.00573	S0004	3 month	Oropharynx	Direct	C7	mecA	PBP2a family beta-lactam-resistant peptidoglycan transpeptidase MecA	BETA-LACTAM
S.190513.00573	S0004	3 month	Oropharynx	Direct	C7	blaI	penicillinase repressor BlaI	BETA-LACTAM
S.190513.00573	S0004	3 month	Oropharynx	Direct	C7	mph(C)	Mph(C) family macrolide 2'-phosphotransferase	MACROLIDE
S.190513.00573	S0004	3 month	Oropharynx	Direct	C7	erm(C)	23S rRNA (adenine(2058)-N(6))-methyltransferase Erm(C)	MACROLIDE
S.190513.00573	S0004	3 month	Oropharynx	Direct	C7	aph(3')-IIIa	aminoglycoside O-phosphotransferase APH(3')-IIIa	AMINOGLYCOSIDE
S.190513.00573	S0004	3 month	Oropharynx	Direct	C7	msr(A)	ABC-F type ribosomal protection protein Msr(A)	MACROLIDE
S.190513.00573	S0004	3 month	Oropharynx	Direct	C7	dfrG	trimethoprim-resistant dihydrofolate reductase DfrG	TRIMETHOPRIM
S.190513.00575	S0004	3 month	Oropharynx	Direct	C8	blaZ	penicillin-hydrolyzing class A beta-lactamase BlaZ	BETA-LACTAM
S.190513.00575	S0004	3 month	Oropharynx	Direct	C8	sat4	streptothricin N-acetyltransferase Sat4	STREPTOTHRICIN
S.190513.00575	S0004	3 month	Oropharynx	Direct	C8	fosB	FosB1/FosB3 family fosfomycin resistance bacillithiol transferase	FOSFOMYCIN
S.190513.00575	S0004	3 month	Oropharynx	Direct	C8	blaI	penicillinase repressor BlaI	BETA-LACTAM
S.190513.00575	S0004	3 month	Oropharynx	Direct	C8	msr(A)	ABC-F type ribosomal protection protein Msr(A)	MACROLIDE
S.190513.00575	S0004	3 month	Oropharynx	Direct	C8	dfrG	trimethoprim-resistant dihydrofolate reductase DfrG	TRIMETHOPRIM
S.190513.00575	S0004	3 month	Oropharynx	Direct	C8	mecR1	beta-lactam sensor/signal transducer MecR1	BETA-LACTAM
S.190513.00575	S0004	3 month	Oropharynx	Direct	C8	blaR1	beta-lactam sensor/signal transducer BlaR1	BETA-LACTAM
S.190513.00575	S0004	3 month	Oropharynx	Direct	C8	mecA	PBP2a family beta-lactam-resistant peptidoglycan transpeptidase MecA	BETA-LACTAM
S.190513.00575	S0004	3 month	Oropharynx	Direct	C8	mph(C)	Mph(C) family macrolide 2'-phosphotransferase	MACROLIDE
S.190513.00575	S0004	3 month	Oropharynx	Direct	C8	erm(C)	23S rRNA (adenine(2058)-N(6))-methyltransferase Erm(C)	MACROLIDE
S.190513.00575	S0004	3 month	Oropharynx	Direct	C8	aph(3')-IIIa	aminoglycoside O-phosphotransferase APH(3')-IIIa	AMINOGLYCOSIDE
S.190513.00577	S0004	3 month	Oropharynx	Direct	CP	mecA	PBP2a family beta-lactam-resistant peptidoglycan transpeptidase MecA	BETA-LACTAM
S.190513.00577	S0004	3 month	Oropharynx	Direct	CP	mph(C)	Mph(C) family macrolide 2'-phosphotransferase	MACROLIDE
S.190513.00577	S0004	3 month	Oropharynx	Direct	CP	msr(A)	ABC-F type ribosomal protection protein Msr(A)	MACROLIDE
S.190513.00577	S0004	3 month	Oropharynx	Direct	CP	blaR1	beta-lactam sensor/signal transducer BlaR1	BETA-LACTAM
S.190513.00577	S0004	3 month	Oropharynx	Direct	CP	blaZ	penicillin-hydrolyzing class A beta-lactamase BlaZ	BETA-LACTAM
S.190513.00577	S0004	3 month	Oropharynx	Direct	CP	sat4	streptothricin N-acetyltransferase Sat4	STREPTOTHRICIN
S.190513.00577	S0004	3 month	Oropharynx	Direct	CP	erm(C)	23S rRNA (adenine(2058)-N(6))-methyltransferase Erm(C)	MACROLIDE
S.190513.00577	S0004	3 month	Oropharynx	Direct	CP	mecR1	beta-lactam sensor/signal transducer MecR1	BETA-LACTAM
S.190513.00577	S0004	3 month	Oropharynx	Direct	CP	dfrG	trimethoprim-resistant dihydrofolate reductase DfrG	TRIMETHOPRIM
S.190513.00577	S0004	3 month	Oropharynx	Direct	CP	fosB	FosB1/FosB3 family fosfomycin resistance bacillithiol transferase	FOSFOMYCIN
S.190513.00577	S0004	3 month	Oropharynx	Direct	CP	blaI	penicillinase repressor BlaI	BETA-LACTAM
S.190513.00577	S0004	3 month	Oropharynx	Direct	CP	aph(3')-IIIa	aminoglycoside O-phosphotransferase APH(3')-IIIa	AMINOGLYCOSIDE
S.190522.00322	S0007	3 month	Nares	Direct	C1	blaR1	beta-lactam sensor/signal transducer BlaR1	BETA-LACTAM
S.190522.00322	S0007	3 month	Nares	Direct	C1	blaI	penicillinase repressor BlaI	BETA-LACTAM
S.190522.00322	S0007	3 month	Nares	Direct	C1	erm(C)	23S rRNA (adenine(2058)-N(6))-methyltransferase Erm(C)	MACROLIDE
S.190522.00324	S0007	3 month	Nares	Direct	C2	blaI	penicillinase repressor BlaI	BETA-LACTAM
S.190522.00324	S0007	3 month	Nares	Direct	C2	blaR1	beta-lactam sensor/signal transducer BlaR1	BETA-LACTAM
S.190522.00324	S0007	3 month	Nares	Direct	C2	erm(C)	23S rRNA (adenine(2058)-N(6))-methyltransferase Erm(C)	MACROLIDE
S.190522.00326	S0007	3 month	Nares	Direct	C3	blaI	penicillinase repressor BlaI	BETA-LACTAM
S.190522.00326	S0007	3 month	Nares	Direct	C3	erm(C)	23S rRNA (adenine(2058)-N(6))-methyltransferase Erm(C)	MACROLIDE
S.190522.00326	S0007	3 month	Nares	Direct	C3	blaR1	beta-lactam sensor/signal transducer BlaR1	BETA-LACTAM
S.190522.00328	S0007	3 month	Nares	Direct	C4	erm(C)	23S rRNA (adenine(2058)-N(6))-methyltransferase Erm(C)	MACROLIDE
S.190522.00328	S0007	3 month	Nares	Direct	C4	blaI	penicillinase repressor BlaI	BETA-LACTAM
S.190522.00328	S0007	3 month	Nares	Direct	C4	blaR1	beta-lactam sensor/signal transducer BlaR1	BETA-LACTAM
S.190522.00330	S0007	3 month	Nares	Direct	C5	blaI	penicillinase repressor BlaI	BETA-LACTAM
S.190522.00330	S0007	3 month	Nares	Direct	C5	erm(C)	23S rRNA (adenine(2058)-N(6))-methyltransferase Erm(C)	MACROLIDE
S.190522.00330	S0007	3 month	Nares	Direct	C5	blaR1	beta-lactam sensor/signal transducer BlaR1	BETA-LACTAM
S.190522.00332	S0007	3 month	Nares	Direct	C6	erm(C)	23S rRNA (adenine(2058)-N(6))-methyltransferase Erm(C)	MACROLIDE
S.190522.00332	S0007	3 month	Nares	Direct	C6	blaR1	beta-lactam sensor/signal transducer BlaR1	BETA-LACTAM
S.190522.00332	S0007	3 month	Nares	Direct	C6	blaI	penicillinase repressor BlaI	BETA-LACTAM
S.190522.00334	S0007	3 month	Nares	Direct	C7	erm(C)	23S rRNA (adenine(2058)-N(6))-methyltransferase Erm(C)	MACROLIDE
S.190522.00334	S0007	3 month	Nares	Direct	C7	blaI	penicillinase repressor BlaI	BETA-LACTAM
S.190522.00334	S0007	3 month	Nares	Direct	C7	blaR1	beta-lactam sensor/signal transducer BlaR1	BETA-LACTAM
S.190522.00336	S0007	3 month	Nares	Direct	C8	erm(C)	23S rRNA (adenine(2058)-N(6))-methyltransferase Erm(C)	MACROLIDE
S.190522.00336	S0007	3 month	Nares	Direct	C8	blaI	penicillinase repressor BlaI	BETA-LACTAM
S.190522.00336	S0007	3 month	Nares	Direct	C8	blaR1	beta-lactam sensor/signal transducer BlaR1	BETA-LACTAM
S.190522.00338	S0007	3 month	Nares	Direct	CP	blaR1	beta-lactam sensor/signal transducer BlaR1	BETA-LACTAM
S.190522.00338	S0007	3 month	Nares	Direct	CP	blaI	penicillinase repressor BlaI	BETA-LACTAM
S.190522.00338	S0007	3 month	Nares	Direct	CP	erm(C)	23S rRNA (adenine(2058)-N(6))-methyltransferase Erm(C)	MACROLIDE
S.190523.00028	S0008	3 month	Nares	Direct	C1	mecA	PBP2a family beta-lactam-resistant peptidoglycan transpeptidase MecA	BETA-LACTAM
S.190523.00028	S0008	3 month	Nares	Direct	C1	blaR1	beta-lactam sensor/signal transducer BlaR1	BETA-LACTAM
S.190523.00028	S0008	3 month	Nares	Direct	C1	blaZ	penicillin-hydrolyzing class A beta-lactamase BlaZ	BETA-LACTAM
S.190523.00028	S0008	3 month	Nares	Direct	C1	dfrG	trimethoprim-resistant dihydrofolate reductase DfrG	TRIMETHOPRIM
S.190523.00028	S0008	3 month	Nares	Direct	C1	blaI	penicillinase repressor BlaI	BETA-LACTAM
S.190523.00028	S0008	3 month	Nares	Direct	C1	blaZ	penicillin-hydrolyzing class A beta-lactamase BlaZ	BETA-LACTAM
S.190523.00028	S0008	3 month	Nares	Direct	C1	aph(3')-IIIa	aminoglycoside O-phosphotransferase APH(3')-IIIa	AMINOGLYCOSIDE
S.190523.00028	S0008	3 month	Nares	Direct	C1	blaI	penicillinase repressor BlaI	BETA-LACTAM
S.190523.00028	S0008	3 month	Nares	Direct	C1	mph(C)	Mph(C) family macrolide 2'-phosphotransferase	MACROLIDE
S.190523.00028	S0008	3 month	Nares	Direct	C1	aac(6')-Ie/aph(2'')-Ia	bifunctional aminoglycoside N-acetyltransferase AAC(6')-Ie/aminoglycoside O-phosphotransferase APH(2'')-Ia	AMINOGLYCOSIDE
S.190523.00028	S0008	3 month	Nares	Direct	C1	msr(A)	ABC-F type ribosomal protection protein Msr(A)	MACROLIDE
S.190523.00028	S0008	3 month	Nares	Direct	C1	fosB	FosB1/FosB3 family fosfomycin resistance bacillithiol transferase	FOSFOMYCIN
S.190523.00030	S0008	3 month	Nares	Direct	C2	mecA	PBP2a family beta-lactam-resistant peptidoglycan transpeptidase MecA	BETA-LACTAM
S.190523.00030	S0008	3 month	Nares	Direct	C2	mph(C)	Mph(C) family macrolide 2'-phosphotransferase	MACROLIDE
S.190523.00030	S0008	3 month	Nares	Direct	C2	msr(A)	ABC-F type ribosomal protection protein Msr(A)	MACROLIDE
S.190523.00030	S0008	3 month	Nares	Direct	C2	aph(3')-IIIa	aminoglycoside O-phosphotransferase APH(3')-IIIa	AMINOGLYCOSIDE
S.190523.00030	S0008	3 month	Nares	Direct	C2	blaZ	penicillin-hydrolyzing class A beta-lactamase BlaZ	BETA-LACTAM
S.190523.00030	S0008	3 month	Nares	Direct	C2	aac(6')-Ie/aph(2'')-Ia	bifunctional aminoglycoside N-acetyltransferase AAC(6')-Ie/aminoglycoside O-phosphotransferase APH(2'')-Ia	AMINOGLYCOSIDE
S.190523.00030	S0008	3 month	Nares	Direct	C2	blaZ	penicillin-hydrolyzing class A beta-lactamase BlaZ	BETA-LACTAM
S.190523.00030	S0008	3 month	Nares	Direct	C2	blaR1	beta-lactam sensor/signal transducer BlaR1	BETA-LACTAM
S.190523.00030	S0008	3 month	Nares	Direct	C2	dfrG	trimethoprim-resistant dihydrofolate reductase DfrG	TRIMETHOPRIM
S.190523.00030	S0008	3 month	Nares	Direct	C2	blaI	penicillinase repressor BlaI	BETA-LACTAM
S.190523.00030	S0008	3 month	Nares	Direct	C2	blaI	penicillinase repressor BlaI	BETA-LACTAM
S.190523.00030	S0008	3 month	Nares	Direct	C2	fosB	FosB1/FosB3 family fosfomycin resistance bacillithiol transferase	FOSFOMYCIN
S.190523.00032	S0008	3 month	Nares	Direct	C3	dfrG	trimethoprim-resistant dihydrofolate reductase DfrG	TRIMETHOPRIM
S.190523.00032	S0008	3 month	Nares	Direct	C3	aph(3')-IIIa	aminoglycoside O-phosphotransferase APH(3')-IIIa	AMINOGLYCOSIDE
S.190523.00032	S0008	3 month	Nares	Direct	C3	blaZ	penicillin-hydrolyzing class A beta-lactamase BlaZ	BETA-LACTAM
S.190523.00032	S0008	3 month	Nares	Direct	C3	mph(C)	Mph(C) family macrolide 2'-phosphotransferase	MACROLIDE
S.190523.00032	S0008	3 month	Nares	Direct	C3	mecA	PBP2a family beta-lactam-resistant peptidoglycan transpeptidase MecA	BETA-LACTAM
S.190523.00032	S0008	3 month	Nares	Direct	C3	fosB	FosB1/FosB3 family fosfomycin resistance bacillithiol transferase	FOSFOMYCIN
S.190523.00032	S0008	3 month	Nares	Direct	C3	blaR1	beta-lactam sensor/signal transducer BlaR1	BETA-LACTAM
S.190523.00032	S0008	3 month	Nares	Direct	C3	aac(6')-Ie/aph(2'')-Ia	bifunctional aminoglycoside N-acetyltransferase AAC(6')-Ie/aminoglycoside O-phosphotransferase APH(2'')-Ia	AMINOGLYCOSIDE
S.190523.00032	S0008	3 month	Nares	Direct	C3	blaI	penicillinase repressor BlaI	BETA-LACTAM
S.190523.00032	S0008	3 month	Nares	Direct	C3	blaZ	penicillin-hydrolyzing class A beta-lactamase BlaZ	BETA-LACTAM
S.190523.00032	S0008	3 month	Nares	Direct	C3	msr(A)	ABC-F type ribosomal protection protein Msr(A)	MACROLIDE
S.190523.00032	S0008	3 month	Nares	Direct	C3	blaI	penicillinase repressor BlaI	BETA-LACTAM
S.190523.00034	S0008	3 month	Nares	Direct	C4	mecA	PBP2a family beta-lactam-resistant peptidoglycan transpeptidase MecA	BETA-LACTAM
S.190523.00034	S0008	3 month	Nares	Direct	C4	dfrG	trimethoprim-resistant dihydrofolate reductase DfrG	TRIMETHOPRIM
S.190523.00034	S0008	3 month	Nares	Direct	C4	blaZ	penicillin-hydrolyzing class A beta-lactamase BlaZ	BETA-LACTAM
S.190523.00034	S0008	3 month	Nares	Direct	C4	blaI	penicillinase repressor BlaI	BETA-LACTAM
S.190523.00034	S0008	3 month	Nares	Direct	C4	aph(3')-IIIa	aminoglycoside O-phosphotransferase APH(3')-IIIa	AMINOGLYCOSIDE
S.190523.00034	S0008	3 month	Nares	Direct	C4	aac(6')-Ie/aph(2'')-Ia	bifunctional aminoglycoside N-acetyltransferase AAC(6')-Ie/aminoglycoside O-phosphotransferase APH(2'')-Ia	AMINOGLYCOSIDE
S.190523.00034	S0008	3 month	Nares	Direct	C4	blaZ	penicillin-hydrolyzing class A beta-lactamase BlaZ	BETA-LACTAM
S.190523.00034	S0008	3 month	Nares	Direct	C4	blaI	penicillinase repressor BlaI	BETA-LACTAM
S.190523.00034	S0008	3 month	Nares	Direct	C4	fosB	FosB1/FosB3 family fosfomycin resistance bacillithiol transferase	FOSFOMYCIN
S.190523.00034	S0008	3 month	Nares	Direct	C4	msr(A)	ABC-F type ribosomal protection protein Msr(A)	MACROLIDE
S.190523.00034	S0008	3 month	Nares	Direct	C4	blaR1	beta-lactam sensor/signal transducer BlaR1	BETA-LACTAM
S.190523.00034	S0008	3 month	Nares	Direct	C4	mph(C)	Mph(C) family macrolide 2'-phosphotransferase	MACROLIDE
S.190523.00036	S0008	3 month	Nares	Direct	C5	blaI	penicillinase repressor BlaI	BETA-LACTAM
S.190523.00036	S0008	3 month	Nares	Direct	C5	dfrG	trimethoprim-resistant dihydrofolate reductase DfrG	TRIMETHOPRIM
S.190523.00036	S0008	3 month	Nares	Direct	C5	mph(C)	Mph(C) family macrolide 2'-phosphotransferase	MACROLIDE
S.190523.00036	S0008	3 month	Nares	Direct	C5	blaZ	penicillin-hydrolyzing class A beta-lactamase BlaZ	BETA-LACTAM
S.190523.00036	S0008	3 month	Nares	Direct	C5	aph(3')-IIIa	aminoglycoside O-phosphotransferase APH(3')-IIIa	AMINOGLYCOSIDE
S.190523.00036	S0008	3 month	Nares	Direct	C5	msr(A)	ABC-F type ribosomal protection protein Msr(A)	MACROLIDE
S.190523.00036	S0008	3 month	Nares	Direct	C5	mecA	PBP2a family beta-lactam-resistant peptidoglycan transpeptidase MecA	BETA-LACTAM
S.190523.00036	S0008	3 month	Nares	Direct	C5	blaR1	beta-lactam sensor/signal transducer BlaR1	BETA-LACTAM
S.190523.00036	S0008	3 month	Nares	Direct	C5	fosB	FosB1/FosB3 family fosfomycin resistance bacillithiol transferase	FOSFOMYCIN
S.190523.00036	S0008	3 month	Nares	Direct	C5	blaZ	penicillin-hydrolyzing class A beta-lactamase BlaZ	BETA-LACTAM
S.190523.00036	S0008	3 month	Nares	Direct	C5	aac(6')-Ie/aph(2'')-Ia	bifunctional aminoglycoside N-acetyltransferase AAC(6')-Ie/aminoglycoside O-phosphotransferase APH(2'')-Ia	AMINOGLYCOSIDE
S.190523.00036	S0008	3 month	Nares	Direct	C5	blaI	penicillinase repressor BlaI	BETA-LACTAM
S.190523.00038	S0008	3 month	Nares	Direct	C6	aph(3')-IIIa	aminoglycoside O-phosphotransferase APH(3')-IIIa	AMINOGLYCOSIDE
S.190523.00038	S0008	3 month	Nares	Direct	C6	blaI	penicillinase repressor BlaI	BETA-LACTAM
S.190523.00038	S0008	3 month	Nares	Direct	C6	dfrG	trimethoprim-resistant dihydrofolate reductase DfrG	TRIMETHOPRIM
S.190523.00038	S0008	3 month	Nares	Direct	C6	blaR1	beta-lactam sensor/signal transducer BlaR1	BETA-LACTAM
S.190523.00038	S0008	3 month	Nares	Direct	C6	aac(6')-Ie/aph(2'')-Ia	bifunctional aminoglycoside N-acetyltransferase AAC(6')-Ie/aminoglycoside O-phosphotransferase APH(2'')-Ia	AMINOGLYCOSIDE
S.190523.00038	S0008	3 month	Nares	Direct	C6	mecA	PBP2a family beta-lactam-resistant peptidoglycan transpeptidase MecA	BETA-LACTAM
S.190523.00038	S0008	3 month	Nares	Direct	C6	blaZ	penicillin-hydrolyzing class A beta-lactamase BlaZ	BETA-LACTAM
S.190523.00038	S0008	3 month	Nares	Direct	C6	blaI	penicillinase repressor BlaI	BETA-LACTAM
S.190523.00038	S0008	3 month	Nares	Direct	C6	fosB	FosB1/FosB3 family fosfomycin resistance bacillithiol transferase	FOSFOMYCIN
S.190523.00038	S0008	3 month	Nares	Direct	C6	blaZ	penicillin-hydrolyzing class A beta-lactamase BlaZ	BETA-LACTAM
S.190523.00038	S0008	3 month	Nares	Direct	C6	msr(A)	ABC-F type ribosomal protection protein Msr(A)	MACROLIDE
S.190523.00038	S0008	3 month	Nares	Direct	C6	mph(C)	Mph(C) family macrolide 2'-phosphotransferase	MACROLIDE
S.190523.00040	S0008	3 month	Nares	Direct	C7	fosB	FosB1/FosB3 family fosfomycin resistance bacillithiol transferase	FOSFOMYCIN
S.190523.00040	S0008	3 month	Nares	Direct	C7	blaI	penicillinase repressor BlaI	BETA-LACTAM
S.190523.00040	S0008	3 month	Nares	Direct	C7	blaZ	penicillin-hydrolyzing class A beta-lactamase BlaZ	BETA-LACTAM
S.190523.00040	S0008	3 month	Nares	Direct	C7	dfrG	trimethoprim-resistant dihydrofolate reductase DfrG	TRIMETHOPRIM
S.190523.00040	S0008	3 month	Nares	Direct	C7	mecA	PBP2a family beta-lactam-resistant peptidoglycan transpeptidase MecA	BETA-LACTAM
S.190523.00040	S0008	3 month	Nares	Direct	C7	blaZ	penicillin-hydrolyzing class A beta-lactamase BlaZ	BETA-LACTAM
S.190523.00040	S0008	3 month	Nares	Direct	C7	aac(6')-Ie/aph(2'')-Ia	bifunctional aminoglycoside N-acetyltransferase AAC(6')-Ie/aminoglycoside O-phosphotransferase APH(2'')-Ia	AMINOGLYCOSIDE
S.190523.00040	S0008	3 month	Nares	Direct	C7	msr(A)	ABC-F type ribosomal protection protein Msr(A)	MACROLIDE
S.190523.00040	S0008	3 month	Nares	Direct	C7	blaI	penicillinase repressor BlaI	BETA-LACTAM
S.190523.00040	S0008	3 month	Nares	Direct	C7	aph(3')-IIIa	aminoglycoside O-phosphotransferase APH(3')-IIIa	AMINOGLYCOSIDE
S.190523.00040	S0008	3 month	Nares	Direct	C7	mph(C)	Mph(C) family macrolide 2'-phosphotransferase	MACROLIDE
S.190523.00040	S0008	3 month	Nares	Direct	C7	blaR1	beta-lactam sensor/signal transducer BlaR1	BETA-LACTAM
S.190523.00042	S0008	3 month	Nares	Direct	C8	mph(C)	Mph(C) family macrolide 2'-phosphotransferase	MACROLIDE
S.190523.00042	S0008	3 month	Nares	Direct	C8	blaZ	penicillin-hydrolyzing class A beta-lactamase BlaZ	BETA-LACTAM
S.190523.00042	S0008	3 month	Nares	Direct	C8	blaR1	beta-lactam sensor/signal transducer BlaR1	BETA-LACTAM
S.190523.00042	S0008	3 month	Nares	Direct	C8	fosB	FosB1/FosB3 family fosfomycin resistance bacillithiol transferase	FOSFOMYCIN
S.190523.00042	S0008	3 month	Nares	Direct	C8	dfrG	trimethoprim-resistant dihydrofolate reductase DfrG	TRIMETHOPRIM
S.190523.00042	S0008	3 month	Nares	Direct	C8	mecA	PBP2a family beta-lactam-resistant peptidoglycan transpeptidase MecA	BETA-LACTAM
S.190523.00042	S0008	3 month	Nares	Direct	C8	blaI	penicillinase repressor BlaI	BETA-LACTAM
S.190523.00042	S0008	3 month	Nares	Direct	C8	msr(A)	ABC-F type ribosomal protection protein Msr(A)	MACROLIDE
S.190523.00042	S0008	3 month	Nares	Direct	C8	blaI	penicillinase repressor BlaI	BETA-LACTAM
S.190523.00042	S0008	3 month	Nares	Direct	C8	blaZ	penicillin-hydrolyzing class A beta-lactamase BlaZ	BETA-LACTAM
S.190523.00042	S0008	3 month	Nares	Direct	C8	aph(3')-IIIa	aminoglycoside O-phosphotransferase APH(3')-IIIa	AMINOGLYCOSIDE
S.190523.00042	S0008	3 month	Nares	Direct	C8	aac(6')-Ie/aph(2'')-Ia	bifunctional aminoglycoside N-acetyltransferase AAC(6')-Ie/aminoglycoside O-phosphotransferase APH(2'')-Ia	AMINOGLYCOSIDE
S.190523.00044	S0008	3 month	Nares	Direct	CP	mecA	PBP2a family beta-lactam-resistant peptidoglycan transpeptidase MecA	BETA-LACTAM
S.190523.00044	S0008	3 month	Nares	Direct	CP	msr(A)	ABC-F type ribosomal protection protein Msr(A)	MACROLIDE
S.190523.00044	S0008	3 month	Nares	Direct	CP	fosB	FosB1/FosB3 family fosfomycin resistance bacillithiol transferase	FOSFOMYCIN
S.190523.00044	S0008	3 month	Nares	Direct	CP	blaR1	beta-lactam sensor/signal transducer BlaR1	BETA-LACTAM
S.190523.00044	S0008	3 month	Nares	Direct	CP	blaZ	penicillin-hydrolyzing class A beta-lactamase BlaZ	BETA-LACTAM
S.190523.00044	S0008	3 month	Nares	Direct	CP	aph(3')-IIIa	aminoglycoside O-phosphotransferase APH(3')-IIIa	AMINOGLYCOSIDE
S.190523.00044	S0008	3 month	Nares	Direct	CP	blaI	penicillinase repressor BlaI	BETA-LACTAM
S.190523.00044	S0008	3 month	Nares	Direct	CP	blaI	penicillinase repressor BlaI	BETA-LACTAM
S.190523.00044	S0008	3 month	Nares	Direct	CP	blaZ	penicillin-hydrolyzing class A beta-lactamase BlaZ	BETA-LACTAM
S.190523.00044	S0008	3 month	Nares	Direct	CP	dfrG	trimethoprim-resistant dihydrofolate reductase DfrG	TRIMETHOPRIM
S.190523.00044	S0008	3 month	Nares	Direct	CP	aac(6')-Ie/aph(2'')-Ia	bifunctional aminoglycoside N-acetyltransferase AAC(6')-Ie/aminoglycoside O-phosphotransferase APH(2'')-Ia	AMINOGLYCOSIDE
S.190523.00044	S0008	3 month	Nares	Direct	CP	mph(C)	Mph(C) family macrolide 2'-phosphotransferase	MACROLIDE
S.190523.00046	S0008	3 month	Oropharynx	Direct	C1	blaZ	penicillin-hydrolyzing class A beta-lactamase BlaZ	BETA-LACTAM
S.190523.00046	S0008	3 month	Oropharynx	Direct	C1	msr(A)	ABC-F type ribosomal protection protein Msr(A)	MACROLIDE
S.190523.00046	S0008	3 month	Oropharynx	Direct	C1	blaR1	beta-lactam sensor/signal transducer BlaR1	BETA-LACTAM
S.190523.00046	S0008	3 month	Oropharynx	Direct	C1	blaI	penicillinase repressor BlaI	BETA-LACTAM
S.190523.00046	S0008	3 month	Oropharynx	Direct	C1	mph(C)	Mph(C) family macrolide 2'-phosphotransferase	MACROLIDE
S.190523.00046	S0008	3 month	Oropharynx	Direct	C1	blaZ	penicillin-hydrolyzing class A beta-lactamase BlaZ	BETA-LACTAM
S.190523.00046	S0008	3 month	Oropharynx	Direct	C1	fosB	FosB1/FosB3 family fosfomycin resistance bacillithiol transferase	FOSFOMYCIN
S.190523.00046	S0008	3 month	Oropharynx	Direct	C1	blaI	penicillinase repressor BlaI	BETA-LACTAM
S.190523.00046	S0008	3 month	Oropharynx	Direct	C1	dfrG	trimethoprim-resistant dihydrofolate reductase DfrG	TRIMETHOPRIM
S.190523.00046	S0008	3 month	Oropharynx	Direct	C1	aph(3')-IIIa	aminoglycoside O-phosphotransferase APH(3')-IIIa	AMINOGLYCOSIDE
S.190523.00046	S0008	3 month	Oropharynx	Direct	C1	mecA	PBP2a family beta-lactam-resistant peptidoglycan transpeptidase MecA	BETA-LACTAM
S.190523.00046	S0008	3 month	Oropharynx	Direct	C1	aac(6')-Ie/aph(2'')-Ia	bifunctional aminoglycoside N-acetyltransferase AAC(6')-Ie/aminoglycoside O-phosphotransferase APH(2'')-Ia	AMINOGLYCOSIDE
S.190523.00048	S0008	3 month	Oropharynx	Direct	C2	dfrG	trimethoprim-resistant dihydrofolate reductase DfrG	TRIMETHOPRIM
S.190523.00048	S0008	3 month	Oropharynx	Direct	C2	fosB	FosB1/FosB3 family fosfomycin resistance bacillithiol transferase	FOSFOMYCIN
S.190523.00048	S0008	3 month	Oropharynx	Direct	C2	msr(A)	ABC-F type ribosomal protection protein Msr(A)	MACROLIDE
S.190523.00048	S0008	3 month	Oropharynx	Direct	C2	aph(3')-IIIa	aminoglycoside O-phosphotransferase APH(3')-IIIa	AMINOGLYCOSIDE
S.190523.00048	S0008	3 month	Oropharynx	Direct	C2	mph(C)	Mph(C) family macrolide 2'-phosphotransferase	MACROLIDE
S.190523.00048	S0008	3 month	Oropharynx	Direct	C2	blaZ	penicillin-hydrolyzing class A beta-lactamase BlaZ	BETA-LACTAM
S.190523.00048	S0008	3 month	Oropharynx	Direct	C2	blaI	penicillinase repressor BlaI	BETA-LACTAM
S.190523.00048	S0008	3 month	Oropharynx	Direct	C2	blaZ	penicillin-hydrolyzing class A beta-lactamase BlaZ	BETA-LACTAM
S.190523.00050	S0008	3 month	Oropharynx	Direct	C3	msr(A)	ABC-F type ribosomal protection protein Msr(A)	MACROLIDE
S.190523.00050	S0008	3 month	Oropharynx	Direct	C3	blaR1	beta-lactam sensor/signal transducer BlaR1	BETA-LACTAM
S.190523.00050	S0008	3 month	Oropharynx	Direct	C3	blaI	penicillinase repressor BlaI	BETA-LACTAM
S.190523.00050	S0008	3 month	Oropharynx	Direct	C3	blaZ	penicillin-hydrolyzing class A beta-lactamase BlaZ	BETA-LACTAM
S.190523.00050	S0008	3 month	Oropharynx	Direct	C3	mph(C)	Mph(C) family macrolide 2'-phosphotransferase	MACROLIDE
S.190523.00050	S0008	3 month	Oropharynx	Direct	C3	aph(3')-IIIa	aminoglycoside O-phosphotransferase APH(3')-IIIa	AMINOGLYCOSIDE
S.190523.00050	S0008	3 month	Oropharynx	Direct	C3	fosB	FosB1/FosB3 family fosfomycin resistance bacillithiol transferase	FOSFOMYCIN
S.190523.00050	S0008	3 month	Oropharynx	Direct	C3	aac(6')-Ie/aph(2'')-Ia	bifunctional aminoglycoside N-acetyltransferase AAC(6')-Ie/aminoglycoside O-phosphotransferase APH(2'')-Ia	AMINOGLYCOSIDE
S.190523.00050	S0008	3 month	Oropharynx	Direct	C3	mecA	PBP2a family beta-lactam-resistant peptidoglycan transpeptidase MecA	BETA-LACTAM
S.190523.00050	S0008	3 month	Oropharynx	Direct	C3	blaZ	penicillin-hydrolyzing class A beta-lactamase BlaZ	BETA-LACTAM
S.190523.00050	S0008	3 month	Oropharynx	Direct	C3	dfrG	trimethoprim-resistant dihydrofolate reductase DfrG	TRIMETHOPRIM
S.190523.00050	S0008	3 month	Oropharynx	Direct	C3	blaI	penicillinase repressor BlaI	BETA-LACTAM
S.190523.00052	S0008	3 month	Oropharynx	Direct	C4	aph(3')-IIIa	aminoglycoside O-phosphotransferase APH(3')-IIIa	AMINOGLYCOSIDE
S.190523.00052	S0008	3 month	Oropharynx	Direct	C4	dfrG	trimethoprim-resistant dihydrofolate reductase DfrG	TRIMETHOPRIM
S.190523.00052	S0008	3 month	Oropharynx	Direct	C4	mecA	PBP2a family beta-lactam-resistant peptidoglycan transpeptidase MecA	BETA-LACTAM
S.190523.00052	S0008	3 month	Oropharynx	Direct	C4	msr(A)	ABC-F type ribosomal protection protein Msr(A)	MACROLIDE
S.190523.00052	S0008	3 month	Oropharynx	Direct	C4	blaZ	penicillin-hydrolyzing class A beta-lactamase BlaZ	BETA-LACTAM
S.190523.00052	S0008	3 month	Oropharynx	Direct	C4	blaR1	beta-lactam sensor/signal transducer BlaR1	BETA-LACTAM
S.190523.00052	S0008	3 month	Oropharynx	Direct	C4	blaI	penicillinase repressor BlaI	BETA-LACTAM
S.190523.00052	S0008	3 month	Oropharynx	Direct	C4	mph(C)	Mph(C) family macrolide 2'-phosphotransferase	MACROLIDE
S.190523.00052	S0008	3 month	Oropharynx	Direct	C4	aac(6')-Ie/aph(2'')-Ia	bifunctional aminoglycoside N-acetyltransferase AAC(6')-Ie/aminoglycoside O-phosphotransferase APH(2'')-Ia	AMINOGLYCOSIDE
S.190523.00052	S0008	3 month	Oropharynx	Direct	C4	fosB	FosB1/FosB3 family fosfomycin resistance bacillithiol transferase	FOSFOMYCIN
S.190523.00052	S0008	3 month	Oropharynx	Direct	C4	blaZ	penicillin-hydrolyzing class A beta-lactamase BlaZ	BETA-LACTAM
S.190523.00052	S0008	3 month	Oropharynx	Direct	C4	blaI	penicillinase repressor BlaI	BETA-LACTAM
S.190523.00054	S0008	3 month	Oropharynx	Direct	C5	dfrG	trimethoprim-resistant dihydrofolate reductase DfrG	TRIMETHOPRIM
S.190523.00054	S0008	3 month	Oropharynx	Direct	C5	msr(A)	ABC-F type ribosomal protection protein Msr(A)	MACROLIDE
S.190523.00054	S0008	3 month	Oropharynx	Direct	C5	mph(C)	Mph(C) family macrolide 2'-phosphotransferase	MACROLIDE
S.190523.00054	S0008	3 month	Oropharynx	Direct	C5	blaZ	penicillin-hydrolyzing class A beta-lactamase BlaZ	BETA-LACTAM
S.190523.00054	S0008	3 month	Oropharynx	Direct	C5	aph(3')-IIIa	aminoglycoside O-phosphotransferase APH(3')-IIIa	AMINOGLYCOSIDE
S.190523.00054	S0008	3 month	Oropharynx	Direct	C5	fosB	FosB1/FosB3 family fosfomycin resistance bacillithiol transferase	FOSFOMYCIN
S.190523.00054	S0008	3 month	Oropharynx	Direct	C5	blaZ	penicillin-hydrolyzing class A beta-lactamase BlaZ	BETA-LACTAM
S.190523.00054	S0008	3 month	Oropharynx	Direct	C5	blaI	penicillinase repressor BlaI	BETA-LACTAM
S.190523.00056	S0008	3 month	Oropharynx	Direct	C6	mecA	PBP2a family beta-lactam-resistant peptidoglycan transpeptidase MecA	BETA-LACTAM
S.190523.00056	S0008	3 month	Oropharynx	Direct	C6	blaZ	penicillin-hydrolyzing class A beta-lactamase BlaZ	BETA-LACTAM
S.190523.00056	S0008	3 month	Oropharynx	Direct	C6	mph(C)	Mph(C) family macrolide 2'-phosphotransferase	MACROLIDE
S.190523.00056	S0008	3 month	Oropharynx	Direct	C6	aph(3')-IIIa	aminoglycoside O-phosphotransferase APH(3')-IIIa	AMINOGLYCOSIDE
S.190523.00056	S0008	3 month	Oropharynx	Direct	C6	blaZ	penicillin-hydrolyzing class A beta-lactamase BlaZ	BETA-LACTAM
S.190523.00056	S0008	3 month	Oropharynx	Direct	C6	msr(A)	ABC-F type ribosomal protection protein Msr(A)	MACROLIDE
S.190523.00056	S0008	3 month	Oropharynx	Direct	C6	aac(6')-Ie/aph(2'')-Ia	bifunctional aminoglycoside N-acetyltransferase AAC(6')-Ie/aminoglycoside O-phosphotransferase APH(2'')-Ia	AMINOGLYCOSIDE
S.190523.00056	S0008	3 month	Oropharynx	Direct	C6	dfrG	trimethoprim-resistant dihydrofolate reductase DfrG	TRIMETHOPRIM
S.190523.00056	S0008	3 month	Oropharynx	Direct	C6	fosB	FosB1/FosB3 family fosfomycin resistance bacillithiol transferase	FOSFOMYCIN
S.190523.00058	S0008	3 month	Oropharynx	Direct	C7	mph(C)	Mph(C) family macrolide 2'-phosphotransferase	MACROLIDE
S.190523.00058	S0008	3 month	Oropharynx	Direct	C7	fosB	FosB1/FosB3 family fosfomycin resistance bacillithiol transferase	FOSFOMYCIN
S.190523.00058	S0008	3 month	Oropharynx	Direct	C7	aph(3')-IIIa	aminoglycoside O-phosphotransferase APH(3')-IIIa	AMINOGLYCOSIDE
S.190523.00058	S0008	3 month	Oropharynx	Direct	C7	msr(A)	ABC-F type ribosomal protection protein Msr(A)	MACROLIDE
S.190523.00058	S0008	3 month	Oropharynx	Direct	C7	blaZ	penicillin-hydrolyzing class A beta-lactamase BlaZ	BETA-LACTAM
S.190523.00058	S0008	3 month	Oropharynx	Direct	C7	blaI	penicillinase repressor BlaI	BETA-LACTAM
S.190523.00058	S0008	3 month	Oropharynx	Direct	C7	blaZ	penicillin-hydrolyzing class A beta-lactamase BlaZ	BETA-LACTAM
S.190523.00058	S0008	3 month	Oropharynx	Direct	C7	dfrG	trimethoprim-resistant dihydrofolate reductase DfrG	TRIMETHOPRIM
S.190523.00058	S0008	3 month	Oropharynx	Direct	C7	blaR1	beta-lactam sensor/signal transducer BlaR1	BETA-LACTAM
S.190523.00060	S0008	3 month	Oropharynx	Direct	C8	msr(A)	ABC-F type ribosomal protection protein Msr(A)	MACROLIDE
S.190523.00060	S0008	3 month	Oropharynx	Direct	C8	blaZ	penicillin-hydrolyzing class A beta-lactamase BlaZ	BETA-LACTAM
S.190523.00060	S0008	3 month	Oropharynx	Direct	C8	blaR1	beta-lactam sensor/signal transducer BlaR1	BETA-LACTAM
S.190523.00060	S0008	3 month	Oropharynx	Direct	C8	fosB	FosB1/FosB3 family fosfomycin resistance bacillithiol transferase	FOSFOMYCIN
S.190523.00060	S0008	3 month	Oropharynx	Direct	C8	mph(C)	Mph(C) family macrolide 2'-phosphotransferase	MACROLIDE
S.190523.00060	S0008	3 month	Oropharynx	Direct	C8	blaI	penicillinase repressor BlaI	BETA-LACTAM
S.190523.00060	S0008	3 month	Oropharynx	Direct	C8	blaZ	penicillin-hydrolyzing class A beta-lactamase BlaZ	BETA-LACTAM
S.190523.00060	S0008	3 month	Oropharynx	Direct	C8	blaI	penicillinase repressor BlaI	BETA-LACTAM
S.190523.00060	S0008	3 month	Oropharynx	Direct	C8	aph(3')-IIIa	aminoglycoside O-phosphotransferase APH(3')-IIIa	AMINOGLYCOSIDE
S.190523.00060	S0008	3 month	Oropharynx	Direct	C8	dfrG	trimethoprim-resistant dihydrofolate reductase DfrG	TRIMETHOPRIM
S.190523.00062	S0008	3 month	Oropharynx	Direct	CP	aph(3')-IIIa	aminoglycoside O-phosphotransferase APH(3')-IIIa	AMINOGLYCOSIDE
S.190523.00062	S0008	3 month	Oropharynx	Direct	CP	fosB	FosB1/FosB3 family fosfomycin resistance bacillithiol transferase	FOSFOMYCIN
S.190523.00062	S0008	3 month	Oropharynx	Direct	CP	msr(A)	ABC-F type ribosomal protection protein Msr(A)	MACROLIDE
S.190523.00062	S0008	3 month	Oropharynx	Direct	CP	blaI	penicillinase repressor BlaI	BETA-LACTAM
S.190523.00062	S0008	3 month	Oropharynx	Direct	CP	blaI	penicillinase repressor BlaI	BETA-LACTAM
S.190523.00062	S0008	3 month	Oropharynx	Direct	CP	dfrG	trimethoprim-resistant dihydrofolate reductase DfrG	TRIMETHOPRIM
S.190523.00062	S0008	3 month	Oropharynx	Direct	CP	blaZ	penicillin-hydrolyzing class A beta-lactamase BlaZ	BETA-LACTAM
S.190523.00062	S0008	3 month	Oropharynx	Direct	CP	mecA	PBP2a family beta-lactam-resistant peptidoglycan transpeptidase MecA	BETA-LACTAM
S.190523.00062	S0008	3 month	Oropharynx	Direct	CP	aac(6')-Ie/aph(2'')-Ia	bifunctional aminoglycoside N-acetyltransferase AAC(6')-Ie/aminoglycoside O-phosphotransferase APH(2'')-Ia	AMINOGLYCOSIDE
S.190523.00062	S0008	3 month	Oropharynx	Direct	CP	blaR1	beta-lactam sensor/signal transducer BlaR1	BETA-LACTAM
S.190523.00062	S0008	3 month	Oropharynx	Direct	CP	mph(C)	Mph(C) family macrolide 2'-phosphotransferase	MACROLIDE
S.190523.00062	S0008	3 month	Oropharynx	Direct	CP	blaZ	penicillin-hydrolyzing class A beta-lactamase BlaZ	BETA-LACTAM
S.190523.00064	S0008	3 month	Inguinal	Direct	C1	aac(6')-Ie/aph(2'')-Ia	bifunctional aminoglycoside N-acetyltransferase AAC(6')-Ie/aminoglycoside O-phosphotransferase APH(2'')-Ia	AMINOGLYCOSIDE
S.190523.00064	S0008	3 month	Inguinal	Direct	C1	fosB	FosB1/FosB3 family fosfomycin resistance bacillithiol transferase	FOSFOMYCIN
S.190523.00064	S0008	3 month	Inguinal	Direct	C1	aph(3')-IIIa	aminoglycoside O-phosphotransferase APH(3')-IIIa	AMINOGLYCOSIDE
S.190523.00064	S0008	3 month	Inguinal	Direct	C1	blaI	penicillinase repressor BlaI	BETA-LACTAM
S.190523.00064	S0008	3 month	Inguinal	Direct	C1	msr(A)	ABC-F type ribosomal protection protein Msr(A)	MACROLIDE
S.190523.00064	S0008	3 month	Inguinal	Direct	C1	blaZ	penicillin-hydrolyzing class A beta-lactamase BlaZ	BETA-LACTAM
S.190523.00064	S0008	3 month	Inguinal	Direct	C1	dfrG	trimethoprim-resistant dihydrofolate reductase DfrG	TRIMETHOPRIM
S.190523.00064	S0008	3 month	Inguinal	Direct	C1	blaR1	beta-lactam sensor/signal transducer BlaR1	BETA-LACTAM
S.190523.00064	S0008	3 month	Inguinal	Direct	C1	mph(C)	Mph(C) family macrolide 2'-phosphotransferase	MACROLIDE
S.190523.00064	S0008	3 month	Inguinal	Direct	C1	mecA	PBP2a family beta-lactam-resistant peptidoglycan transpeptidase MecA	BETA-LACTAM
S.190523.00064	S0008	3 month	Inguinal	Direct	C1	blaZ	penicillin-hydrolyzing class A beta-lactamase BlaZ	BETA-LACTAM
S.190523.00064	S0008	3 month	Inguinal	Direct	C1	blaI	penicillinase repressor BlaI	BETA-LACTAM
S.190523.00066	S0008	3 month	Inguinal	Direct	C2	dfrG	trimethoprim-resistant dihydrofolate reductase DfrG	TRIMETHOPRIM
S.190523.00066	S0008	3 month	Inguinal	Direct	C2	aac(6')-Ie/aph(2'')-Ia	bifunctional aminoglycoside N-acetyltransferase AAC(6')-Ie/aminoglycoside O-phosphotransferase APH(2'')-Ia	AMINOGLYCOSIDE
S.190523.00066	S0008	3 month	Inguinal	Direct	C2	lnu(A)'	lincosamide nucleotidyltransferase Lnu(A)'	LINCOSAMIDE
S.190523.00066	S0008	3 month	Inguinal	Direct	C2	blaZ	penicillin-hydrolyzing class A beta-lactamase BlaZ	BETA-LACTAM
S.190523.00066	S0008	3 month	Inguinal	Direct	C2	aph(3')-IIIa	aminoglycoside O-phosphotransferase APH(3')-IIIa	AMINOGLYCOSIDE
S.190523.00066	S0008	3 month	Inguinal	Direct	C2	mecA	PBP2a family beta-lactam-resistant peptidoglycan transpeptidase MecA	BETA-LACTAM
S.190523.00066	S0008	3 month	Inguinal	Direct	C2	fosB	FosB1/FosB3 family fosfomycin resistance bacillithiol transferase	FOSFOMYCIN
S.190523.00066	S0008	3 month	Inguinal	Direct	C2	msr(A)	ABC-F type ribosomal protection protein Msr(A)	MACROLIDE
S.190523.00066	S0008	3 month	Inguinal	Direct	C2	mph(C)	Mph(C) family macrolide 2'-phosphotransferase	MACROLIDE
S.190523.00066	S0008	3 month	Inguinal	Direct	C2	blaZ	penicillin-hydrolyzing class A beta-lactamase BlaZ	BETA-LACTAM
S.190523.00068	S0008	3 month	Inguinal	Direct	C3	aph(3')-IIIa	aminoglycoside O-phosphotransferase APH(3')-IIIa	AMINOGLYCOSIDE
S.190523.00068	S0008	3 month	Inguinal	Direct	C3	msr(A)	ABC-F type ribosomal protection protein Msr(A)	MACROLIDE
S.190523.00068	S0008	3 month	Inguinal	Direct	C3	aac(6')-Ie/aph(2'')-Ia	bifunctional aminoglycoside N-acetyltransferase AAC(6')-Ie/aminoglycoside O-phosphotransferase APH(2'')-Ia	AMINOGLYCOSIDE
S.190523.00068	S0008	3 month	Inguinal	Direct	C3	blaR1	beta-lactam sensor/signal transducer BlaR1	BETA-LACTAM
S.190523.00068	S0008	3 month	Inguinal	Direct	C3	blaI	penicillinase repressor BlaI	BETA-LACTAM
S.190523.00068	S0008	3 month	Inguinal	Direct	C3	blaI	penicillinase repressor BlaI	BETA-LACTAM
S.190523.00068	S0008	3 month	Inguinal	Direct	C3	dfrG	trimethoprim-resistant dihydrofolate reductase DfrG	TRIMETHOPRIM
S.190523.00068	S0008	3 month	Inguinal	Direct	C3	blaZ	penicillin-hydrolyzing class A beta-lactamase BlaZ	BETA-LACTAM
S.190523.00068	S0008	3 month	Inguinal	Direct	C3	blaZ	penicillin-hydrolyzing class A beta-lactamase BlaZ	BETA-LACTAM
S.190523.00068	S0008	3 month	Inguinal	Direct	C3	mecA	PBP2a family beta-lactam-resistant peptidoglycan transpeptidase MecA	BETA-LACTAM
S.190523.00068	S0008	3 month	Inguinal	Direct	C3	fosB	FosB1/FosB3 family fosfomycin resistance bacillithiol transferase	FOSFOMYCIN
S.190523.00068	S0008	3 month	Inguinal	Direct	C3	mph(C)	Mph(C) family macrolide 2'-phosphotransferase	MACROLIDE
S.190523.00070	S0008	3 month	Inguinal	Direct	C4	blaI	penicillinase repressor BlaI	BETA-LACTAM
S.190523.00070	S0008	3 month	Inguinal	Direct	C4	blaR1	beta-lactam sensor/signal transducer BlaR1	BETA-LACTAM
S.190523.00070	S0008	3 month	Inguinal	Direct	C4	blaZ	penicillin-hydrolyzing class A beta-lactamase BlaZ	BETA-LACTAM
S.190523.00070	S0008	3 month	Inguinal	Direct	C4	blaI	penicillinase repressor BlaI	BETA-LACTAM
S.190523.00070	S0008	3 month	Inguinal	Direct	C4	msr(A)	ABC-F type ribosomal protection protein Msr(A)	MACROLIDE
S.190523.00070	S0008	3 month	Inguinal	Direct	C4	fosB	FosB1/FosB3 family fosfomycin resistance bacillithiol transferase	FOSFOMYCIN
S.190523.00070	S0008	3 month	Inguinal	Direct	C4	mecA	PBP2a family beta-lactam-resistant peptidoglycan transpeptidase MecA	BETA-LACTAM
S.190523.00070	S0008	3 month	Inguinal	Direct	C4	mph(C)	Mph(C) family macrolide 2'-phosphotransferase	MACROLIDE
S.190523.00070	S0008	3 month	Inguinal	Direct	C4	aph(3')-IIIa	aminoglycoside O-phosphotransferase APH(3')-IIIa	AMINOGLYCOSIDE
S.190523.00070	S0008	3 month	Inguinal	Direct	C4	dfrG	trimethoprim-resistant dihydrofolate reductase DfrG	TRIMETHOPRIM
S.190523.00070	S0008	3 month	Inguinal	Direct	C4	blaZ	penicillin-hydrolyzing class A beta-lactamase BlaZ	BETA-LACTAM
S.190523.00070	S0008	3 month	Inguinal	Direct	C4	aac(6')-Ie/aph(2'')-Ia	bifunctional aminoglycoside N-acetyltransferase AAC(6')-Ie/aminoglycoside O-phosphotransferase APH(2'')-Ia	AMINOGLYCOSIDE
S.190523.00072	S0008	3 month	Inguinal	Direct	C5	blaI	penicillinase repressor BlaI	BETA-LACTAM
S.190523.00072	S0008	3 month	Inguinal	Direct	C5	msr(A)	ABC-F type ribosomal protection protein Msr(A)	MACROLIDE
S.190523.00072	S0008	3 month	Inguinal	Direct	C5	fosB	FosB1/FosB3 family fosfomycin resistance bacillithiol transferase	FOSFOMYCIN
S.190523.00072	S0008	3 month	Inguinal	Direct	C5	mph(C)	Mph(C) family macrolide 2'-phosphotransferase	MACROLIDE
S.190523.00072	S0008	3 month	Inguinal	Direct	C5	blaZ	penicillin-hydrolyzing class A beta-lactamase BlaZ	BETA-LACTAM
S.190523.00072	S0008	3 month	Inguinal	Direct	C5	mecA	PBP2a family beta-lactam-resistant peptidoglycan transpeptidase MecA	BETA-LACTAM
S.190523.00072	S0008	3 month	Inguinal	Direct	C5	blaZ	penicillin-hydrolyzing class A beta-lactamase BlaZ	BETA-LACTAM
S.190523.00072	S0008	3 month	Inguinal	Direct	C5	aph(3')-IIIa	aminoglycoside O-phosphotransferase APH(3')-IIIa	AMINOGLYCOSIDE
S.190523.00072	S0008	3 month	Inguinal	Direct	C5	aac(6')-Ie/aph(2'')-Ia	bifunctional aminoglycoside N-acetyltransferase AAC(6')-Ie/aminoglycoside O-phosphotransferase APH(2'')-Ia	AMINOGLYCOSIDE
S.190523.00072	S0008	3 month	Inguinal	Direct	C5	dfrG	trimethoprim-resistant dihydrofolate reductase DfrG	TRIMETHOPRIM
S.190523.00072	S0008	3 month	Inguinal	Direct	C5	blaI	penicillinase repressor BlaI	BETA-LACTAM
S.190523.00072	S0008	3 month	Inguinal	Direct	C5	blaR1	beta-lactam sensor/signal transducer BlaR1	BETA-LACTAM
S.190523.00074	S0008	3 month	Inguinal	Direct	C6	mecA	PBP2a family beta-lactam-resistant peptidoglycan transpeptidase MecA	BETA-LACTAM
S.190523.00074	S0008	3 month	Inguinal	Direct	C6	blaI	penicillinase repressor BlaI	BETA-LACTAM
S.190523.00074	S0008	3 month	Inguinal	Direct	C6	msr(A)	ABC-F type ribosomal protection protein Msr(A)	MACROLIDE
S.190523.00074	S0008	3 month	Inguinal	Direct	C6	aph(3')-IIIa	aminoglycoside O-phosphotransferase APH(3')-IIIa	AMINOGLYCOSIDE
S.190523.00074	S0008	3 month	Inguinal	Direct	C6	fosB	FosB1/FosB3 family fosfomycin resistance bacillithiol transferase	FOSFOMYCIN
S.190523.00074	S0008	3 month	Inguinal	Direct	C6	mph(C)	Mph(C) family macrolide 2'-phosphotransferase	MACROLIDE
S.190523.00074	S0008	3 month	Inguinal	Direct	C6	blaZ	penicillin-hydrolyzing class A beta-lactamase BlaZ	BETA-LACTAM
S.190523.00074	S0008	3 month	Inguinal	Direct	C6	dfrG	trimethoprim-resistant dihydrofolate reductase DfrG	TRIMETHOPRIM
S.190523.00074	S0008	3 month	Inguinal	Direct	C6	blaZ	penicillin-hydrolyzing class A beta-lactamase BlaZ	BETA-LACTAM
S.190523.00074	S0008	3 month	Inguinal	Direct	C6	aac(6')-Ie/aph(2'')-Ia	bifunctional aminoglycoside N-acetyltransferase AAC(6')-Ie/aminoglycoside O-phosphotransferase APH(2'')-Ia	AMINOGLYCOSIDE
S.190523.00076	S0008	3 month	Inguinal	Direct	C7	mecA	PBP2a family beta-lactam-resistant peptidoglycan transpeptidase MecA	BETA-LACTAM
S.190523.00076	S0008	3 month	Inguinal	Direct	C7	dfrG	trimethoprim-resistant dihydrofolate reductase DfrG	TRIMETHOPRIM
S.190523.00076	S0008	3 month	Inguinal	Direct	C7	fosB	FosB1/FosB3 family fosfomycin resistance bacillithiol transferase	FOSFOMYCIN
S.190523.00076	S0008	3 month	Inguinal	Direct	C7	mph(C)	Mph(C) family macrolide 2'-phosphotransferase	MACROLIDE
S.190523.00076	S0008	3 month	Inguinal	Direct	C7	msr(A)	ABC-F type ribosomal protection protein Msr(A)	MACROLIDE
S.190523.00076	S0008	3 month	Inguinal	Direct	C7	aph(3')-IIIa	aminoglycoside O-phosphotransferase APH(3')-IIIa	AMINOGLYCOSIDE
S.190523.00076	S0008	3 month	Inguinal	Direct	C7	blaR1	beta-lactam sensor/signal transducer BlaR1	BETA-LACTAM
S.190523.00076	S0008	3 month	Inguinal	Direct	C7	blaZ	penicillin-hydrolyzing class A beta-lactamase BlaZ	BETA-LACTAM
S.190523.00076	S0008	3 month	Inguinal	Direct	C7	blaZ	penicillin-hydrolyzing class A beta-lactamase BlaZ	BETA-LACTAM
S.190523.00076	S0008	3 month	Inguinal	Direct	C7	aac(6')-Ie/aph(2'')-Ia	bifunctional aminoglycoside N-acetyltransferase AAC(6')-Ie/aminoglycoside O-phosphotransferase APH(2'')-Ia	AMINOGLYCOSIDE
S.190523.00076	S0008	3 month	Inguinal	Direct	C7	blaI	penicillinase repressor BlaI	BETA-LACTAM
S.190523.00076	S0008	3 month	Inguinal	Direct	C7	blaI	penicillinase repressor BlaI	BETA-LACTAM
S.190523.00078	S0008	3 month	Inguinal	Direct	C8	mph(C)	Mph(C) family macrolide 2'-phosphotransferase	MACROLIDE
S.190523.00078	S0008	3 month	Inguinal	Direct	C8	fosB	FosB1/FosB3 family fosfomycin resistance bacillithiol transferase	FOSFOMYCIN
S.190523.00078	S0008	3 month	Inguinal	Direct	C8	dfrG	trimethoprim-resistant dihydrofolate reductase DfrG	TRIMETHOPRIM
S.190523.00078	S0008	3 month	Inguinal	Direct	C8	blaI	penicillinase repressor BlaI	BETA-LACTAM
S.190523.00078	S0008	3 month	Inguinal	Direct	C8	blaI	penicillinase repressor BlaI	BETA-LACTAM
S.190523.00078	S0008	3 month	Inguinal	Direct	C8	aph(3')-IIIa	aminoglycoside O-phosphotransferase APH(3')-IIIa	AMINOGLYCOSIDE
S.190523.00078	S0008	3 month	Inguinal	Direct	C8	msr(A)	ABC-F type ribosomal protection protein Msr(A)	MACROLIDE
S.190523.00078	S0008	3 month	Inguinal	Direct	C8	blaZ	penicillin-hydrolyzing class A beta-lactamase BlaZ	BETA-LACTAM
S.190523.00078	S0008	3 month	Inguinal	Direct	C8	mecA	PBP2a family beta-lactam-resistant peptidoglycan transpeptidase MecA	BETA-LACTAM
S.190523.00078	S0008	3 month	Inguinal	Direct	C8	aac(6')-Ie/aph(2'')-Ia	bifunctional aminoglycoside N-acetyltransferase AAC(6')-Ie/aminoglycoside O-phosphotransferase APH(2'')-Ia	AMINOGLYCOSIDE
S.190523.00078	S0008	3 month	Inguinal	Direct	C8	blaZ	penicillin-hydrolyzing class A beta-lactamase BlaZ	BETA-LACTAM
S.190523.00080	S0008	3 month	Inguinal	Direct	CP	blaZ	penicillin-hydrolyzing class A beta-lactamase BlaZ	BETA-LACTAM
S.190523.00080	S0008	3 month	Inguinal	Direct	CP	mecA	PBP2a family beta-lactam-resistant peptidoglycan transpeptidase MecA	BETA-LACTAM
S.190523.00080	S0008	3 month	Inguinal	Direct	CP	blaI	penicillinase repressor BlaI	BETA-LACTAM
S.190523.00080	S0008	3 month	Inguinal	Direct	CP	aph(3')-IIIa	aminoglycoside O-phosphotransferase APH(3')-IIIa	AMINOGLYCOSIDE
S.190523.00080	S0008	3 month	Inguinal	Direct	CP	mph(C)	Mph(C) family macrolide 2'-phosphotransferase	MACROLIDE
S.190523.00080	S0008	3 month	Inguinal	Direct	CP	fosB	FosB1/FosB3 family fosfomycin resistance bacillithiol transferase	FOSFOMYCIN
S.190523.00080	S0008	3 month	Inguinal	Direct	CP	blaR1	beta-lactam sensor/signal transducer BlaR1	BETA-LACTAM
S.190523.00080	S0008	3 month	Inguinal	Direct	CP	blaZ	penicillin-hydrolyzing class A beta-lactamase BlaZ	BETA-LACTAM
S.190523.00080	S0008	3 month	Inguinal	Direct	CP	dfrG	trimethoprim-resistant dihydrofolate reductase DfrG	TRIMETHOPRIM
S.190523.00080	S0008	3 month	Inguinal	Direct	CP	blaI	penicillinase repressor BlaI	BETA-LACTAM
S.190523.00080	S0008	3 month	Inguinal	Direct	CP	aac(6')-Ie/aph(2'')-Ia	bifunctional aminoglycoside N-acetyltransferase AAC(6')-Ie/aminoglycoside O-phosphotransferase APH(2'')-Ia	AMINOGLYCOSIDE
S.190523.00080	S0008	3 month	Inguinal	Direct	CP	msr(A)	ABC-F type ribosomal protection protein Msr(A)	MACROLIDE
S.190523.00080	S0008	3 month	Inguinal	Direct	CP	lnu(A)'	lincosamide nucleotidyltransferase Lnu(A)'	LINCOSAMIDE
S.190605.00180	S0013	3 month	Inguinal	Enrichment	C1	fosB	FosB1/FosB3 family fosfomycin resistance bacillithiol transferase	FOSFOMYCIN
S.190605.00180	S0013	3 month	Inguinal	Enrichment	C1	blaI	penicillinase repressor BlaI	BETA-LACTAM
S.190605.00180	S0013	3 month	Inguinal	Enrichment	C1	blaZ	penicillin-hydrolyzing class A beta-lactamase BlaZ	BETA-LACTAM
S.190605.00180	S0013	3 month	Inguinal	Enrichment	C1	blaR1	beta-lactam sensor/signal transducer BlaR1	BETA-LACTAM
S.190605.00182	S0013	3 month	Inguinal	Enrichment	C2	fosB	FosB1/FosB3 family fosfomycin resistance bacillithiol transferase	FOSFOMYCIN
S.190605.00182	S0013	3 month	Inguinal	Enrichment	C2	blaZ	penicillin-hydrolyzing class A beta-lactamase BlaZ	BETA-LACTAM
S.190605.00182	S0013	3 month	Inguinal	Enrichment	C2	blaI	penicillinase repressor BlaI	BETA-LACTAM
S.190605.00182	S0013	3 month	Inguinal	Enrichment	C2	blaR1	beta-lactam sensor/signal transducer BlaR1	BETA-LACTAM
S.190605.00184	S0013	3 month	Inguinal	Enrichment	C3	fosB	FosB1/FosB3 family fosfomycin resistance bacillithiol transferase	FOSFOMYCIN
S.190605.00184	S0013	3 month	Inguinal	Enrichment	C3	blaZ	penicillin-hydrolyzing class A beta-lactamase BlaZ	BETA-LACTAM
S.190605.00184	S0013	3 month	Inguinal	Enrichment	C3	blaI	penicillinase repressor BlaI	BETA-LACTAM
S.190605.00184	S0013	3 month	Inguinal	Enrichment	C3	blaR1	beta-lactam sensor/signal transducer BlaR1	BETA-LACTAM
S.190605.00186	S0013	3 month	Inguinal	Enrichment	C4	blaI	penicillinase repressor BlaI	BETA-LACTAM
S.190605.00186	S0013	3 month	Inguinal	Enrichment	C4	blaR1	beta-lactam sensor/signal transducer BlaR1	BETA-LACTAM
S.190605.00186	S0013	3 month	Inguinal	Enrichment	C4	blaZ	penicillin-hydrolyzing class A beta-lactamase BlaZ	BETA-LACTAM
S.190605.00186	S0013	3 month	Inguinal	Enrichment	C4	fosB	FosB1/FosB3 family fosfomycin resistance bacillithiol transferase	FOSFOMYCIN
S.190605.00188	S0013	3 month	Inguinal	Enrichment	C5	blaZ	penicillin-hydrolyzing class A beta-lactamase BlaZ	BETA-LACTAM
S.190605.00188	S0013	3 month	Inguinal	Enrichment	C5	blaR1	beta-lactam sensor/signal transducer BlaR1	BETA-LACTAM
S.190605.00188	S0013	3 month	Inguinal	Enrichment	C5	blaI	penicillinase repressor BlaI	BETA-LACTAM
S.190605.00188	S0013	3 month	Inguinal	Enrichment	C5	fosB	FosB1/FosB3 family fosfomycin resistance bacillithiol transferase	FOSFOMYCIN
S.190605.00190	S0013	3 month	Inguinal	Enrichment	C6	blaI	penicillinase repressor BlaI	BETA-LACTAM
S.190605.00190	S0013	3 month	Inguinal	Enrichment	C6	fosB	FosB1/FosB3 family fosfomycin resistance bacillithiol transferase	FOSFOMYCIN
S.190605.00190	S0013	3 month	Inguinal	Enrichment	C6	blaZ	penicillin-hydrolyzing class A beta-lactamase BlaZ	BETA-LACTAM
S.190605.00190	S0013	3 month	Inguinal	Enrichment	C6	blaR1	beta-lactam sensor/signal transducer BlaR1	BETA-LACTAM
S.190605.00192	S0013	3 month	Inguinal	Enrichment	C7	blaR1	beta-lactam sensor/signal transducer BlaR1	BETA-LACTAM
S.190605.00192	S0013	3 month	Inguinal	Enrichment	C7	fosB	FosB1/FosB3 family fosfomycin resistance bacillithiol transferase	FOSFOMYCIN
S.190605.00192	S0013	3 month	Inguinal	Enrichment	C7	blaZ	penicillin-hydrolyzing class A beta-lactamase BlaZ	BETA-LACTAM
S.190605.00192	S0013	3 month	Inguinal	Enrichment	C7	blaI	penicillinase repressor BlaI	BETA-LACTAM
S.190605.00194	S0013	3 month	Inguinal	Enrichment	C8	blaR1	beta-lactam sensor/signal transducer BlaR1	BETA-LACTAM
S.190605.00194	S0013	3 month	Inguinal	Enrichment	C8	fosB	FosB1/FosB3 family fosfomycin resistance bacillithiol transferase	FOSFOMYCIN
S.190605.00194	S0013	3 month	Inguinal	Enrichment	C8	blaI	penicillinase repressor BlaI	BETA-LACTAM
S.190605.00194	S0013	3 month	Inguinal	Enrichment	C8	blaZ	penicillin-hydrolyzing class A beta-lactamase BlaZ	BETA-LACTAM
S.190605.00196	S0013	3 month	Inguinal	Enrichment	CP	blaI	penicillinase repressor BlaI	BETA-LACTAM
S.190605.00196	S0013	3 month	Inguinal	Enrichment	CP	blaZ	penicillin-hydrolyzing class A beta-lactamase BlaZ	BETA-LACTAM
S.190605.00196	S0013	3 month	Inguinal	Enrichment	CP	fosB	FosB1/FosB3 family fosfomycin resistance bacillithiol transferase	FOSFOMYCIN
S.190605.00196	S0013	3 month	Inguinal	Enrichment	CP	blaR1	beta-lactam sensor/signal transducer BlaR1	BETA-LACTAM
S.190605.00198	S0040	Enrollment	Nares	Enrichment	C1	blaR1	beta-lactam sensor/signal transducer BlaR1	BETA-LACTAM
S.190605.00198	S0040	Enrollment	Nares	Enrichment	C1	blaZ	penicillin-hydrolyzing class A beta-lactamase BlaZ	BETA-LACTAM
S.190605.00198	S0040	Enrollment	Nares	Enrichment	C1	mph(C)	Mph(C) family macrolide 2'-phosphotransferase	MACROLIDE
S.190605.00198	S0040	Enrollment	Nares	Enrichment	C1	mecA	PBP2a family beta-lactam-resistant peptidoglycan transpeptidase MecA	BETA-LACTAM
S.190605.00198	S0040	Enrollment	Nares	Enrichment	C1	blaI	penicillinase repressor BlaI	BETA-LACTAM
S.190605.00198	S0040	Enrollment	Nares	Enrichment	C1	fosB	FosB1/FosB3 family fosfomycin resistance bacillithiol transferase	FOSFOMYCIN
S.190605.00198	S0040	Enrollment	Nares	Enrichment	C1	sat4	streptothricin N-acetyltransferase Sat4	STREPTOTHRICIN
S.190605.00198	S0040	Enrollment	Nares	Enrichment	C1	msr(A)	ABC-F type ribosomal protection protein Msr(A)	MACROLIDE
S.190605.00198	S0040	Enrollment	Nares	Enrichment	C1	aph(3')-IIIa	aminoglycoside O-phosphotransferase APH(3')-IIIa	AMINOGLYCOSIDE
S.190605.00198	S0040	Enrollment	Nares	Enrichment	C1	mecR1	beta-lactam sensor/signal transducer MecR1	BETA-LACTAM
S.190605.00198	S0040	Enrollment	Nares	Enrichment	C1	erm(C)	23S rRNA (adenine(2058)-N(6))-methyltransferase Erm(C)	MACROLIDE
S.190605.00200	S0040	Enrollment	Nares	Enrichment	C2	mecA	PBP2a family beta-lactam-resistant peptidoglycan transpeptidase MecA	BETA-LACTAM
S.190605.00200	S0040	Enrollment	Nares	Enrichment	C2	erm(C)	23S rRNA (adenine(2058)-N(6))-methyltransferase Erm(C)	MACROLIDE
S.190605.00200	S0040	Enrollment	Nares	Enrichment	C2	mecR1	beta-lactam sensor/signal transducer MecR1	BETA-LACTAM
S.190605.00200	S0040	Enrollment	Nares	Enrichment	C2	sat4	streptothricin N-acetyltransferase Sat4	STREPTOTHRICIN
S.190605.00200	S0040	Enrollment	Nares	Enrichment	C2	blaZ	penicillin-hydrolyzing class A beta-lactamase BlaZ	BETA-LACTAM
S.190605.00200	S0040	Enrollment	Nares	Enrichment	C2	mph(C)	Mph(C) family macrolide 2'-phosphotransferase	MACROLIDE
S.190605.00200	S0040	Enrollment	Nares	Enrichment	C2	blaI	penicillinase repressor BlaI	BETA-LACTAM
S.190605.00200	S0040	Enrollment	Nares	Enrichment	C2	fosB	FosB1/FosB3 family fosfomycin resistance bacillithiol transferase	FOSFOMYCIN
S.190605.00200	S0040	Enrollment	Nares	Enrichment	C2	msr(A)	ABC-F type ribosomal protection protein Msr(A)	MACROLIDE
S.190605.00200	S0040	Enrollment	Nares	Enrichment	C2	blaR1	beta-lactam sensor/signal transducer BlaR1	BETA-LACTAM
S.190605.00200	S0040	Enrollment	Nares	Enrichment	C2	aph(3')-IIIa	aminoglycoside O-phosphotransferase APH(3')-IIIa	AMINOGLYCOSIDE
S.190605.00202	S0040	Enrollment	Nares	Enrichment	C3	mecR1	beta-lactam sensor/signal transducer MecR1	BETA-LACTAM
S.190605.00202	S0040	Enrollment	Nares	Enrichment	C3	blaI	penicillinase repressor BlaI	BETA-LACTAM
S.190605.00202	S0040	Enrollment	Nares	Enrichment	C3	fosB	FosB1/FosB3 family fosfomycin resistance bacillithiol transferase	FOSFOMYCIN
S.190605.00202	S0040	Enrollment	Nares	Enrichment	C3	sat4	streptothricin N-acetyltransferase Sat4	STREPTOTHRICIN
S.190605.00202	S0040	Enrollment	Nares	Enrichment	C3	erm(C)	23S rRNA (adenine(2058)-N(6))-methyltransferase Erm(C)	MACROLIDE
S.190605.00202	S0040	Enrollment	Nares	Enrichment	C3	mecA	PBP2a family beta-lactam-resistant peptidoglycan transpeptidase MecA	BETA-LACTAM
S.190605.00202	S0040	Enrollment	Nares	Enrichment	C3	msr(A)	ABC-F type ribosomal protection protein Msr(A)	MACROLIDE
S.190605.00202	S0040	Enrollment	Nares	Enrichment	C3	blaR1	beta-lactam sensor/signal transducer BlaR1	BETA-LACTAM
S.190605.00202	S0040	Enrollment	Nares	Enrichment	C3	mph(C)	Mph(C) family macrolide 2'-phosphotransferase	MACROLIDE
S.190605.00202	S0040	Enrollment	Nares	Enrichment	C3	aph(3')-IIIa	aminoglycoside O-phosphotransferase APH(3')-IIIa	AMINOGLYCOSIDE
S.190605.00202	S0040	Enrollment	Nares	Enrichment	C3	blaZ	penicillin-hydrolyzing class A beta-lactamase BlaZ	BETA-LACTAM
S.190605.00204	S0040	Enrollment	Nares	Enrichment	C4	mph(C)	Mph(C) family macrolide 2'-phosphotransferase	MACROLIDE
S.190605.00204	S0040	Enrollment	Nares	Enrichment	C4	msr(A)	ABC-F type ribosomal protection protein Msr(A)	MACROLIDE
S.190605.00204	S0040	Enrollment	Nares	Enrichment	C4	blaZ	penicillin-hydrolyzing class A beta-lactamase BlaZ	BETA-LACTAM
S.190605.00204	S0040	Enrollment	Nares	Enrichment	C4	mecR1	beta-lactam sensor/signal transducer MecR1	BETA-LACTAM
S.190605.00204	S0040	Enrollment	Nares	Enrichment	C4	aph(3')-IIIa	aminoglycoside O-phosphotransferase APH(3')-IIIa	AMINOGLYCOSIDE
S.190605.00204	S0040	Enrollment	Nares	Enrichment	C4	erm(C)	23S rRNA (adenine(2058)-N(6))-methyltransferase Erm(C)	MACROLIDE
S.190605.00204	S0040	Enrollment	Nares	Enrichment	C4	sat4	streptothricin N-acetyltransferase Sat4	STREPTOTHRICIN
S.190605.00204	S0040	Enrollment	Nares	Enrichment	C4	blaI	penicillinase repressor BlaI	BETA-LACTAM
S.190605.00204	S0040	Enrollment	Nares	Enrichment	C4	mecA	PBP2a family beta-lactam-resistant peptidoglycan transpeptidase MecA	BETA-LACTAM
S.190605.00204	S0040	Enrollment	Nares	Enrichment	C4	fosB	FosB1/FosB3 family fosfomycin resistance bacillithiol transferase	FOSFOMYCIN
S.190605.00204	S0040	Enrollment	Nares	Enrichment	C4	blaR1	beta-lactam sensor/signal transducer BlaR1	BETA-LACTAM
S.190605.00206	S0040	Enrollment	Nares	Enrichment	C5	fosB	FosB1/FosB3 family fosfomycin resistance bacillithiol transferase	FOSFOMYCIN
S.190605.00206	S0040	Enrollment	Nares	Enrichment	C5	aph(3')-IIIa	aminoglycoside O-phosphotransferase APH(3')-IIIa	AMINOGLYCOSIDE
S.190605.00206	S0040	Enrollment	Nares	Enrichment	C5	erm(C)	23S rRNA (adenine(2058)-N(6))-methyltransferase Erm(C)	MACROLIDE
S.190605.00206	S0040	Enrollment	Nares	Enrichment	C5	blaI	penicillinase repressor BlaI	BETA-LACTAM
S.190605.00206	S0040	Enrollment	Nares	Enrichment	C5	sat4	streptothricin N-acetyltransferase Sat4	STREPTOTHRICIN
S.190605.00206	S0040	Enrollment	Nares	Enrichment	C5	msr(A)	ABC-F type ribosomal protection protein Msr(A)	MACROLIDE
S.190605.00206	S0040	Enrollment	Nares	Enrichment	C5	mecA	PBP2a family beta-lactam-resistant peptidoglycan transpeptidase MecA	BETA-LACTAM
S.190605.00206	S0040	Enrollment	Nares	Enrichment	C5	mph(C)	Mph(C) family macrolide 2'-phosphotransferase	MACROLIDE
S.190605.00206	S0040	Enrollment	Nares	Enrichment	C5	blaZ	penicillin-hydrolyzing class A beta-lactamase BlaZ	BETA-LACTAM
S.190605.00206	S0040	Enrollment	Nares	Enrichment	C5	mecR1	beta-lactam sensor/signal transducer MecR1	BETA-LACTAM
S.190605.00206	S0040	Enrollment	Nares	Enrichment	C5	blaR1	beta-lactam sensor/signal transducer BlaR1	BETA-LACTAM
S.190605.00208	S0040	Enrollment	Nares	Enrichment	C6	mecA	PBP2a family beta-lactam-resistant peptidoglycan transpeptidase MecA	BETA-LACTAM
S.190605.00208	S0040	Enrollment	Nares	Enrichment	C6	mecR1	beta-lactam sensor/signal transducer MecR1	BETA-LACTAM
S.190605.00208	S0040	Enrollment	Nares	Enrichment	C6	blaI	penicillinase repressor BlaI	BETA-LACTAM
S.190605.00208	S0040	Enrollment	Nares	Enrichment	C6	msr(A)	ABC-F type ribosomal protection protein Msr(A)	MACROLIDE
S.190605.00208	S0040	Enrollment	Nares	Enrichment	C6	fosB	FosB1/FosB3 family fosfomycin resistance bacillithiol transferase	FOSFOMYCIN
S.190605.00208	S0040	Enrollment	Nares	Enrichment	C6	blaR1	beta-lactam sensor/signal transducer BlaR1	BETA-LACTAM
S.190605.00208	S0040	Enrollment	Nares	Enrichment	C6	sat4	streptothricin N-acetyltransferase Sat4	STREPTOTHRICIN
S.190605.00208	S0040	Enrollment	Nares	Enrichment	C6	blaZ	penicillin-hydrolyzing class A beta-lactamase BlaZ	BETA-LACTAM
S.190605.00208	S0040	Enrollment	Nares	Enrichment	C6	mph(C)	Mph(C) family macrolide 2'-phosphotransferase	MACROLIDE
S.190605.00208	S0040	Enrollment	Nares	Enrichment	C6	aph(3')-IIIa	aminoglycoside O-phosphotransferase APH(3')-IIIa	AMINOGLYCOSIDE
S.190605.00208	S0040	Enrollment	Nares	Enrichment	C6	erm(C)	23S rRNA (adenine(2058)-N(6))-methyltransferase Erm(C)	MACROLIDE
S.190605.00210	S0040	Enrollment	Nares	Enrichment	C7	msr(A)	ABC-F type ribosomal protection protein Msr(A)	MACROLIDE
S.190605.00210	S0040	Enrollment	Nares	Enrichment	C7	mecR1	beta-lactam sensor/signal transducer MecR1	BETA-LACTAM
S.190605.00210	S0040	Enrollment	Nares	Enrichment	C7	aph(3')-IIIa	aminoglycoside O-phosphotransferase APH(3')-IIIa	AMINOGLYCOSIDE
S.190605.00210	S0040	Enrollment	Nares	Enrichment	C7	mecA	PBP2a family beta-lactam-resistant peptidoglycan transpeptidase MecA	BETA-LACTAM
S.190605.00210	S0040	Enrollment	Nares	Enrichment	C7	fosB	FosB1/FosB3 family fosfomycin resistance bacillithiol transferase	FOSFOMYCIN
S.190605.00210	S0040	Enrollment	Nares	Enrichment	C7	blaI	penicillinase repressor BlaI	BETA-LACTAM
S.190605.00210	S0040	Enrollment	Nares	Enrichment	C7	erm(C)	23S rRNA (adenine(2058)-N(6))-methyltransferase Erm(C)	MACROLIDE
S.190605.00210	S0040	Enrollment	Nares	Enrichment	C7	blaZ	penicillin-hydrolyzing class A beta-lactamase BlaZ	BETA-LACTAM
S.190605.00210	S0040	Enrollment	Nares	Enrichment	C7	mph(C)	Mph(C) family macrolide 2'-phosphotransferase	MACROLIDE
S.190605.00210	S0040	Enrollment	Nares	Enrichment	C7	sat4	streptothricin N-acetyltransferase Sat4	STREPTOTHRICIN
S.190605.00210	S0040	Enrollment	Nares	Enrichment	C7	blaR1	beta-lactam sensor/signal transducer BlaR1	BETA-LACTAM
S.190605.00212	S0040	Enrollment	Nares	Enrichment	C8	mph(C)	Mph(C) family macrolide 2'-phosphotransferase	MACROLIDE
S.190605.00212	S0040	Enrollment	Nares	Enrichment	C8	mecA	PBP2a family beta-lactam-resistant peptidoglycan transpeptidase MecA	BETA-LACTAM
S.190605.00212	S0040	Enrollment	Nares	Enrichment	C8	fosB	FosB1/FosB3 family fosfomycin resistance bacillithiol transferase	FOSFOMYCIN
S.190605.00212	S0040	Enrollment	Nares	Enrichment	C8	blaI	penicillinase repressor BlaI	BETA-LACTAM
S.190605.00212	S0040	Enrollment	Nares	Enrichment	C8	msr(A)	ABC-F type ribosomal protection protein Msr(A)	MACROLIDE
S.190605.00212	S0040	Enrollment	Nares	Enrichment	C8	aph(3')-IIIa	aminoglycoside O-phosphotransferase APH(3')-IIIa	AMINOGLYCOSIDE
S.190605.00212	S0040	Enrollment	Nares	Enrichment	C8	mecR1	beta-lactam sensor/signal transducer MecR1	BETA-LACTAM
S.190605.00212	S0040	Enrollment	Nares	Enrichment	C8	sat4	streptothricin N-acetyltransferase Sat4	STREPTOTHRICIN
S.190605.00212	S0040	Enrollment	Nares	Enrichment	C8	erm(C)	23S rRNA (adenine(2058)-N(6))-methyltransferase Erm(C)	MACROLIDE
S.190605.00212	S0040	Enrollment	Nares	Enrichment	C8	blaR1	beta-lactam sensor/signal transducer BlaR1	BETA-LACTAM
S.190605.00212	S0040	Enrollment	Nares	Enrichment	C8	blaZ	penicillin-hydrolyzing class A beta-lactamase BlaZ	BETA-LACTAM
S.190605.00214	S0040	Enrollment	Nares	Enrichment	CP	mecA	PBP2a family beta-lactam-resistant peptidoglycan transpeptidase MecA	BETA-LACTAM
S.190605.00214	S0040	Enrollment	Nares	Enrichment	CP	fosB	FosB1/FosB3 family fosfomycin resistance bacillithiol transferase	FOSFOMYCIN
S.190605.00214	S0040	Enrollment	Nares	Enrichment	CP	mecR1	beta-lactam sensor/signal transducer MecR1	BETA-LACTAM
S.190605.00214	S0040	Enrollment	Nares	Enrichment	CP	blaR1	beta-lactam sensor/signal transducer BlaR1	BETA-LACTAM
S.190605.00214	S0040	Enrollment	Nares	Enrichment	CP	blaZ	penicillin-hydrolyzing class A beta-lactamase BlaZ	BETA-LACTAM
S.190605.00214	S0040	Enrollment	Nares	Enrichment	CP	msr(A)	ABC-F type ribosomal protection protein Msr(A)	MACROLIDE
S.190605.00214	S0040	Enrollment	Nares	Enrichment	CP	blaI	penicillinase repressor BlaI	BETA-LACTAM
S.190605.00214	S0040	Enrollment	Nares	Enrichment	CP	erm(C)	23S rRNA (adenine(2058)-N(6))-methyltransferase Erm(C)	MACROLIDE
S.190605.00214	S0040	Enrollment	Nares	Enrichment	CP	mph(C)	Mph(C) family macrolide 2'-phosphotransferase	MACROLIDE
S.190605.00214	S0040	Enrollment	Nares	Enrichment	CP	sat4	streptothricin N-acetyltransferase Sat4	STREPTOTHRICIN
S.190605.00214	S0040	Enrollment	Nares	Enrichment	CP	aph(3')-IIIa	aminoglycoside O-phosphotransferase APH(3')-IIIa	AMINOGLYCOSIDE
S.190611.00863	S0016	3 month	Oropharynx	Direct	C1	fosB	FosB1/FosB3 family fosfomycin resistance bacillithiol transferase	FOSFOMYCIN
S.190611.00863	S0016	3 month	Oropharynx	Direct	C1	blaI	penicillinase repressor BlaI	BETA-LACTAM
S.190611.00863	S0016	3 month	Oropharynx	Direct	C1	msr(A)	ABC-F type ribosomal protection protein Msr(A)	MACROLIDE
S.190611.00863	S0016	3 month	Oropharynx	Direct	C1	mecA	PBP2a family beta-lactam-resistant peptidoglycan transpeptidase MecA	BETA-LACTAM
S.190611.00863	S0016	3 month	Oropharynx	Direct	C1	mph(C)	Mph(C) family macrolide 2'-phosphotransferase	MACROLIDE
S.190611.00863	S0016	3 month	Oropharynx	Direct	C1	blaR1	beta-lactam sensor/signal transducer BlaR1	BETA-LACTAM
S.190611.00863	S0016	3 month	Oropharynx	Direct	C1	sat4	streptothricin N-acetyltransferase Sat4	STREPTOTHRICIN
S.190611.00863	S0016	3 month	Oropharynx	Direct	C1	aph(3')-IIIa	aminoglycoside O-phosphotransferase APH(3')-IIIa	AMINOGLYCOSIDE
S.190611.00863	S0016	3 month	Oropharynx	Direct	C1	mecR1	beta-lactam sensor/signal transducer MecR1	BETA-LACTAM
S.190611.00863	S0016	3 month	Oropharynx	Direct	C1	blaZ	penicillin-hydrolyzing class A beta-lactamase BlaZ	BETA-LACTAM
S.190611.00865	S0016	3 month	Oropharynx	Direct	C2	blaZ	penicillin-hydrolyzing class A beta-lactamase BlaZ	BETA-LACTAM
S.190611.00865	S0016	3 month	Oropharynx	Direct	C2	mecA	PBP2a family beta-lactam-resistant peptidoglycan transpeptidase MecA	BETA-LACTAM
S.190611.00865	S0016	3 month	Oropharynx	Direct	C2	mecR1	beta-lactam sensor/signal transducer MecR1	BETA-LACTAM
S.190611.00865	S0016	3 month	Oropharynx	Direct	C2	sat4	streptothricin N-acetyltransferase Sat4	STREPTOTHRICIN
S.190611.00865	S0016	3 month	Oropharynx	Direct	C2	blaI	penicillinase repressor BlaI	BETA-LACTAM
S.190611.00865	S0016	3 month	Oropharynx	Direct	C2	mph(C)	Mph(C) family macrolide 2'-phosphotransferase	MACROLIDE
S.190611.00865	S0016	3 month	Oropharynx	Direct	C2	fosB	FosB1/FosB3 family fosfomycin resistance bacillithiol transferase	FOSFOMYCIN
S.190611.00865	S0016	3 month	Oropharynx	Direct	C2	aph(3')-IIIa	aminoglycoside O-phosphotransferase APH(3')-IIIa	AMINOGLYCOSIDE
S.190611.00865	S0016	3 month	Oropharynx	Direct	C2	msr(A)	ABC-F type ribosomal protection protein Msr(A)	MACROLIDE
S.190611.00865	S0016	3 month	Oropharynx	Direct	C2	blaR1	beta-lactam sensor/signal transducer BlaR1	BETA-LACTAM
S.190611.00867	S0016	3 month	Oropharynx	Direct	C3	mph(C)	Mph(C) family macrolide 2'-phosphotransferase	MACROLIDE
S.190611.00867	S0016	3 month	Oropharynx	Direct	C3	blaZ	penicillin-hydrolyzing class A beta-lactamase BlaZ	BETA-LACTAM
S.190611.00867	S0016	3 month	Oropharynx	Direct	C3	blaI	penicillinase repressor BlaI	BETA-LACTAM
S.190611.00867	S0016	3 month	Oropharynx	Direct	C3	mecA	PBP2a family beta-lactam-resistant peptidoglycan transpeptidase MecA	BETA-LACTAM
S.190611.00867	S0016	3 month	Oropharynx	Direct	C3	aph(3')-IIIa	aminoglycoside O-phosphotransferase APH(3')-IIIa	AMINOGLYCOSIDE
S.190611.00867	S0016	3 month	Oropharynx	Direct	C3	msr(A)	ABC-F type ribosomal protection protein Msr(A)	MACROLIDE
S.190611.00867	S0016	3 month	Oropharynx	Direct	C3	sat4	streptothricin N-acetyltransferase Sat4	STREPTOTHRICIN
S.190611.00867	S0016	3 month	Oropharynx	Direct	C3	mecR1	beta-lactam sensor/signal transducer MecR1	BETA-LACTAM
S.190611.00867	S0016	3 month	Oropharynx	Direct	C3	fosB	FosB1/FosB3 family fosfomycin resistance bacillithiol transferase	FOSFOMYCIN
S.190611.00867	S0016	3 month	Oropharynx	Direct	C3	blaR1	beta-lactam sensor/signal transducer BlaR1	BETA-LACTAM
S.190611.00869	S0016	3 month	Oropharynx	Direct	C4	blaI	penicillinase repressor BlaI	BETA-LACTAM
S.190611.00869	S0016	3 month	Oropharynx	Direct	C4	sat4	streptothricin N-acetyltransferase Sat4	STREPTOTHRICIN
S.190611.00869	S0016	3 month	Oropharynx	Direct	C4	blaR1	beta-lactam sensor/signal transducer BlaR1	BETA-LACTAM
S.190611.00869	S0016	3 month	Oropharynx	Direct	C4	mph(C)	Mph(C) family macrolide 2'-phosphotransferase	MACROLIDE
S.190611.00869	S0016	3 month	Oropharynx	Direct	C4	mecA	PBP2a family beta-lactam-resistant peptidoglycan transpeptidase MecA	BETA-LACTAM
S.190611.00869	S0016	3 month	Oropharynx	Direct	C4	fosB	FosB1/FosB3 family fosfomycin resistance bacillithiol transferase	FOSFOMYCIN
S.190611.00869	S0016	3 month	Oropharynx	Direct	C4	aph(3')-IIIa	aminoglycoside O-phosphotransferase APH(3')-IIIa	AMINOGLYCOSIDE
S.190611.00869	S0016	3 month	Oropharynx	Direct	C4	msr(A)	ABC-F type ribosomal protection protein Msr(A)	MACROLIDE
S.190611.00869	S0016	3 month	Oropharynx	Direct	C4	mecR1	beta-lactam sensor/signal transducer MecR1	BETA-LACTAM
S.190611.00869	S0016	3 month	Oropharynx	Direct	C4	blaZ	penicillin-hydrolyzing class A beta-lactamase BlaZ	BETA-LACTAM
S.190611.00871	S0016	3 month	Oropharynx	Direct	C5	sat4	streptothricin N-acetyltransferase Sat4	STREPTOTHRICIN
S.190611.00871	S0016	3 month	Oropharynx	Direct	C5	blaZ	penicillin-hydrolyzing class A beta-lactamase BlaZ	BETA-LACTAM
S.190611.00871	S0016	3 month	Oropharynx	Direct	C5	msr(A)	ABC-F type ribosomal protection protein Msr(A)	MACROLIDE
S.190611.00871	S0016	3 month	Oropharynx	Direct	C5	mecR1	beta-lactam sensor/signal transducer MecR1	BETA-LACTAM
S.190611.00871	S0016	3 month	Oropharynx	Direct	C5	mecA	PBP2a family beta-lactam-resistant peptidoglycan transpeptidase MecA	BETA-LACTAM
S.190611.00871	S0016	3 month	Oropharynx	Direct	C5	mph(C)	Mph(C) family macrolide 2'-phosphotransferase	MACROLIDE
S.190611.00871	S0016	3 month	Oropharynx	Direct	C5	fosB	FosB1/FosB3 family fosfomycin resistance bacillithiol transferase	FOSFOMYCIN
S.190611.00871	S0016	3 month	Oropharynx	Direct	C5	blaI	penicillinase repressor BlaI	BETA-LACTAM
S.190611.00871	S0016	3 month	Oropharynx	Direct	C5	blaR1	beta-lactam sensor/signal transducer BlaR1	BETA-LACTAM
S.190611.00871	S0016	3 month	Oropharynx	Direct	C5	aph(3')-IIIa	aminoglycoside O-phosphotransferase APH(3')-IIIa	AMINOGLYCOSIDE
S.190611.00873	S0016	3 month	Oropharynx	Direct	C6	mph(C)	Mph(C) family macrolide 2'-phosphotransferase	MACROLIDE
S.190611.00873	S0016	3 month	Oropharynx	Direct	C6	fosB	FosB1/FosB3 family fosfomycin resistance bacillithiol transferase	FOSFOMYCIN
S.190611.00873	S0016	3 month	Oropharynx	Direct	C6	mecR1	beta-lactam sensor/signal transducer MecR1	BETA-LACTAM
S.190611.00873	S0016	3 month	Oropharynx	Direct	C6	blaI	penicillinase repressor BlaI	BETA-LACTAM
S.190611.00873	S0016	3 month	Oropharynx	Direct	C6	blaZ	penicillin-hydrolyzing class A beta-lactamase BlaZ	BETA-LACTAM
S.190611.00873	S0016	3 month	Oropharynx	Direct	C6	aph(3')-IIIa	aminoglycoside O-phosphotransferase APH(3')-IIIa	AMINOGLYCOSIDE
S.190611.00873	S0016	3 month	Oropharynx	Direct	C6	mecA	PBP2a family beta-lactam-resistant peptidoglycan transpeptidase MecA	BETA-LACTAM
S.190611.00873	S0016	3 month	Oropharynx	Direct	C6	msr(A)	ABC-F type ribosomal protection protein Msr(A)	MACROLIDE
S.190611.00873	S0016	3 month	Oropharynx	Direct	C6	blaR1	beta-lactam sensor/signal transducer BlaR1	BETA-LACTAM
S.190611.00873	S0016	3 month	Oropharynx	Direct	C6	sat4	streptothricin N-acetyltransferase Sat4	STREPTOTHRICIN
S.190611.00875	S0016	3 month	Oropharynx	Direct	C7	sat4	streptothricin N-acetyltransferase Sat4	STREPTOTHRICIN
S.190611.00875	S0016	3 month	Oropharynx	Direct	C7	fosB	FosB1/FosB3 family fosfomycin resistance bacillithiol transferase	FOSFOMYCIN
S.190611.00875	S0016	3 month	Oropharynx	Direct	C7	blaR1	beta-lactam sensor/signal transducer BlaR1	BETA-LACTAM
S.190611.00875	S0016	3 month	Oropharynx	Direct	C7	msr(A)	ABC-F type ribosomal protection protein Msr(A)	MACROLIDE
S.190611.00875	S0016	3 month	Oropharynx	Direct	C7	mph(C)	Mph(C) family macrolide 2'-phosphotransferase	MACROLIDE
S.190611.00875	S0016	3 month	Oropharynx	Direct	C7	blaZ	penicillin-hydrolyzing class A beta-lactamase BlaZ	BETA-LACTAM
S.190611.00875	S0016	3 month	Oropharynx	Direct	C7	blaI	penicillinase repressor BlaI	BETA-LACTAM
S.190611.00875	S0016	3 month	Oropharynx	Direct	C7	mecA	PBP2a family beta-lactam-resistant peptidoglycan transpeptidase MecA	BETA-LACTAM
S.190611.00875	S0016	3 month	Oropharynx	Direct	C7	aph(3')-IIIa	aminoglycoside O-phosphotransferase APH(3')-IIIa	AMINOGLYCOSIDE
S.190611.00875	S0016	3 month	Oropharynx	Direct	C7	mecR1	beta-lactam sensor/signal transducer MecR1	BETA-LACTAM
S.190611.00877	S0016	3 month	Oropharynx	Direct	C8	msr(A)	ABC-F type ribosomal protection protein Msr(A)	MACROLIDE
S.190611.00877	S0016	3 month	Oropharynx	Direct	C8	mecA	PBP2a family beta-lactam-resistant peptidoglycan transpeptidase MecA	BETA-LACTAM
S.190611.00877	S0016	3 month	Oropharynx	Direct	C8	mph(C)	Mph(C) family macrolide 2'-phosphotransferase	MACROLIDE
S.190611.00877	S0016	3 month	Oropharynx	Direct	C8	fosB	FosB1/FosB3 family fosfomycin resistance bacillithiol transferase	FOSFOMYCIN
S.190611.00877	S0016	3 month	Oropharynx	Direct	C8	sat4	streptothricin N-acetyltransferase Sat4	STREPTOTHRICIN
S.190611.00877	S0016	3 month	Oropharynx	Direct	C8	aph(3')-IIIa	aminoglycoside O-phosphotransferase APH(3')-IIIa	AMINOGLYCOSIDE
S.190611.00877	S0016	3 month	Oropharynx	Direct	C8	mecR1	beta-lactam sensor/signal transducer MecR1	BETA-LACTAM
S.190611.00877	S0016	3 month	Oropharynx	Direct	C8	blaI	penicillinase repressor BlaI	BETA-LACTAM
S.190611.00877	S0016	3 month	Oropharynx	Direct	C8	blaR1	beta-lactam sensor/signal transducer BlaR1	BETA-LACTAM
S.190611.00877	S0016	3 month	Oropharynx	Direct	C8	blaZ	penicillin-hydrolyzing class A beta-lactamase BlaZ	BETA-LACTAM
S.190611.00879	S0016	3 month	Oropharynx	Direct	CP	aph(3')-IIIa	aminoglycoside O-phosphotransferase APH(3')-IIIa	AMINOGLYCOSIDE
S.190611.00879	S0016	3 month	Oropharynx	Direct	CP	mecA	PBP2a family beta-lactam-resistant peptidoglycan transpeptidase MecA	BETA-LACTAM
S.190611.00879	S0016	3 month	Oropharynx	Direct	CP	mph(C)	Mph(C) family macrolide 2'-phosphotransferase	MACROLIDE
S.190611.00879	S0016	3 month	Oropharynx	Direct	CP	mecR1	beta-lactam sensor/signal transducer MecR1	BETA-LACTAM
S.190611.00879	S0016	3 month	Oropharynx	Direct	CP	blaR1	beta-lactam sensor/signal transducer BlaR1	BETA-LACTAM
S.190611.00879	S0016	3 month	Oropharynx	Direct	CP	blaZ	penicillin-hydrolyzing class A beta-lactamase BlaZ	BETA-LACTAM
S.190611.00879	S0016	3 month	Oropharynx	Direct	CP	fosB	FosB1/FosB3 family fosfomycin resistance bacillithiol transferase	FOSFOMYCIN
S.190611.00879	S0016	3 month	Oropharynx	Direct	CP	msr(A)	ABC-F type ribosomal protection protein Msr(A)	MACROLIDE
S.190611.00879	S0016	3 month	Oropharynx	Direct	CP	blaI	penicillinase repressor BlaI	BETA-LACTAM
S.190611.00879	S0016	3 month	Oropharynx	Direct	CP	sat4	streptothricin N-acetyltransferase Sat4	STREPTOTHRICIN
S.190617.00164	S0015	3 month	Oropharynx	Direct	C1	blaR1	beta-lactam sensor/signal transducer BlaR1	BETA-LACTAM
S.190617.00164	S0015	3 month	Oropharynx	Direct	C1	dfrG	trimethoprim-resistant dihydrofolate reductase DfrG	TRIMETHOPRIM
S.190617.00164	S0015	3 month	Oropharynx	Direct	C1	fosB	FosB1/FosB3 family fosfomycin resistance bacillithiol transferase	FOSFOMYCIN
S.190617.00164	S0015	3 month	Oropharynx	Direct	C1	mecR1	beta-lactam sensor/signal transducer MecR1	BETA-LACTAM
S.190617.00164	S0015	3 month	Oropharynx	Direct	C1	blaI	penicillinase repressor BlaI	BETA-LACTAM
S.190617.00164	S0015	3 month	Oropharynx	Direct	C1	mecA	PBP2a family beta-lactam-resistant peptidoglycan transpeptidase MecA	BETA-LACTAM
S.190617.00164	S0015	3 month	Oropharynx	Direct	C1	blaZ	penicillin-hydrolyzing class A beta-lactamase BlaZ	BETA-LACTAM
S.190617.00166	S0015	3 month	Oropharynx	Direct	C2	fosB	FosB1/FosB3 family fosfomycin resistance bacillithiol transferase	FOSFOMYCIN
S.190617.00166	S0015	3 month	Oropharynx	Direct	C2	blaR1	beta-lactam sensor/signal transducer BlaR1	BETA-LACTAM
S.190617.00166	S0015	3 month	Oropharynx	Direct	C2	mecA	PBP2a family beta-lactam-resistant peptidoglycan transpeptidase MecA	BETA-LACTAM
S.190617.00166	S0015	3 month	Oropharynx	Direct	C2	blaZ	penicillin-hydrolyzing class A beta-lactamase BlaZ	BETA-LACTAM
S.190617.00166	S0015	3 month	Oropharynx	Direct	C2	mecR1	beta-lactam sensor/signal transducer MecR1	BETA-LACTAM
S.190617.00166	S0015	3 month	Oropharynx	Direct	C2	dfrG	trimethoprim-resistant dihydrofolate reductase DfrG	TRIMETHOPRIM
S.190617.00166	S0015	3 month	Oropharynx	Direct	C2	blaI	penicillinase repressor BlaI	BETA-LACTAM
S.190617.00168	S0015	3 month	Oropharynx	Direct	C3	blaZ	penicillin-hydrolyzing class A beta-lactamase BlaZ	BETA-LACTAM
S.190617.00168	S0015	3 month	Oropharynx	Direct	C3	mecR1	beta-lactam sensor/signal transducer MecR1	BETA-LACTAM
S.190617.00168	S0015	3 month	Oropharynx	Direct	C3	blaR1	beta-lactam sensor/signal transducer BlaR1	BETA-LACTAM
S.190617.00168	S0015	3 month	Oropharynx	Direct	C3	fosB	FosB1/FosB3 family fosfomycin resistance bacillithiol transferase	FOSFOMYCIN
S.190617.00168	S0015	3 month	Oropharynx	Direct	C3	dfrG	trimethoprim-resistant dihydrofolate reductase DfrG	TRIMETHOPRIM
S.190617.00168	S0015	3 month	Oropharynx	Direct	C3	mecA	PBP2a family beta-lactam-resistant peptidoglycan transpeptidase MecA	BETA-LACTAM
S.190617.00168	S0015	3 month	Oropharynx	Direct	C3	blaI	penicillinase repressor BlaI	BETA-LACTAM
S.190617.00170	S0015	3 month	Oropharynx	Direct	C4	dfrG	trimethoprim-resistant dihydrofolate reductase DfrG	TRIMETHOPRIM
S.190617.00170	S0015	3 month	Oropharynx	Direct	C4	blaI	penicillinase repressor BlaI	BETA-LACTAM
S.190617.00170	S0015	3 month	Oropharynx	Direct	C4	mecA	PBP2a family beta-lactam-resistant peptidoglycan transpeptidase MecA	BETA-LACTAM
S.190617.00170	S0015	3 month	Oropharynx	Direct	C4	mecR1	beta-lactam sensor/signal transducer MecR1	BETA-LACTAM
S.190617.00170	S0015	3 month	Oropharynx	Direct	C4	blaR1	beta-lactam sensor/signal transducer BlaR1	BETA-LACTAM
S.190617.00170	S0015	3 month	Oropharynx	Direct	C4	fosB	FosB1/FosB3 family fosfomycin resistance bacillithiol transferase	FOSFOMYCIN
S.190617.00170	S0015	3 month	Oropharynx	Direct	C4	blaZ	penicillin-hydrolyzing class A beta-lactamase BlaZ	BETA-LACTAM
S.190617.00172	S0015	3 month	Oropharynx	Direct	C5	fosB	FosB1/FosB3 family fosfomycin resistance bacillithiol transferase	FOSFOMYCIN
S.190617.00172	S0015	3 month	Oropharynx	Direct	C5	mecA	PBP2a family beta-lactam-resistant peptidoglycan transpeptidase MecA	BETA-LACTAM
S.190617.00172	S0015	3 month	Oropharynx	Direct	C5	blaI	penicillinase repressor BlaI	BETA-LACTAM
S.190617.00172	S0015	3 month	Oropharynx	Direct	C5	mecR1	beta-lactam sensor/signal transducer MecR1	BETA-LACTAM
S.190617.00172	S0015	3 month	Oropharynx	Direct	C5	dfrG	trimethoprim-resistant dihydrofolate reductase DfrG	TRIMETHOPRIM
S.190617.00172	S0015	3 month	Oropharynx	Direct	C5	blaR1	beta-lactam sensor/signal transducer BlaR1	BETA-LACTAM
S.190617.00172	S0015	3 month	Oropharynx	Direct	C5	blaZ	penicillin-hydrolyzing class A beta-lactamase BlaZ	BETA-LACTAM
S.190617.00174	S0015	3 month	Oropharynx	Direct	C6	blaI	penicillinase repressor BlaI	BETA-LACTAM
S.190617.00174	S0015	3 month	Oropharynx	Direct	C6	fosB	FosB1/FosB3 family fosfomycin resistance bacillithiol transferase	FOSFOMYCIN
S.190617.00174	S0015	3 month	Oropharynx	Direct	C6	blaZ	penicillin-hydrolyzing class A beta-lactamase BlaZ	BETA-LACTAM
S.190617.00174	S0015	3 month	Oropharynx	Direct	C6	mecR1	beta-lactam sensor/signal transducer MecR1	BETA-LACTAM
S.190617.00174	S0015	3 month	Oropharynx	Direct	C6	dfrG	trimethoprim-resistant dihydrofolate reductase DfrG	TRIMETHOPRIM
S.190617.00174	S0015	3 month	Oropharynx	Direct	C6	blaR1	beta-lactam sensor/signal transducer BlaR1	BETA-LACTAM
S.190617.00174	S0015	3 month	Oropharynx	Direct	C6	mecA	PBP2a family beta-lactam-resistant peptidoglycan transpeptidase MecA	BETA-LACTAM
S.190617.00176	S0015	3 month	Oropharynx	Direct	C7	mecR1	beta-lactam sensor/signal transducer MecR1	BETA-LACTAM
S.190617.00176	S0015	3 month	Oropharynx	Direct	C7	dfrG	trimethoprim-resistant dihydrofolate reductase DfrG	TRIMETHOPRIM
S.190617.00176	S0015	3 month	Oropharynx	Direct	C7	fosB	FosB1/FosB3 family fosfomycin resistance bacillithiol transferase	FOSFOMYCIN
S.190617.00176	S0015	3 month	Oropharynx	Direct	C7	blaZ	penicillin-hydrolyzing class A beta-lactamase BlaZ	BETA-LACTAM
S.190617.00176	S0015	3 month	Oropharynx	Direct	C7	blaR1	beta-lactam sensor/signal transducer BlaR1	BETA-LACTAM
S.190617.00176	S0015	3 month	Oropharynx	Direct	C7	mecA	PBP2a family beta-lactam-resistant peptidoglycan transpeptidase MecA	BETA-LACTAM
S.190617.00176	S0015	3 month	Oropharynx	Direct	C7	blaI	penicillinase repressor BlaI	BETA-LACTAM
S.190617.00178	S0015	3 month	Oropharynx	Direct	C8	mecR1	beta-lactam sensor/signal transducer MecR1	BETA-LACTAM
S.190617.00178	S0015	3 month	Oropharynx	Direct	C8	blaR1	beta-lactam sensor/signal transducer BlaR1	BETA-LACTAM
S.190617.00178	S0015	3 month	Oropharynx	Direct	C8	blaI	penicillinase repressor BlaI	BETA-LACTAM
S.190617.00178	S0015	3 month	Oropharynx	Direct	C8	dfrG	trimethoprim-resistant dihydrofolate reductase DfrG	TRIMETHOPRIM
S.190617.00178	S0015	3 month	Oropharynx	Direct	C8	blaZ	penicillin-hydrolyzing class A beta-lactamase BlaZ	BETA-LACTAM
S.190617.00178	S0015	3 month	Oropharynx	Direct	C8	fosB	FosB1/FosB3 family fosfomycin resistance bacillithiol transferase	FOSFOMYCIN
S.190617.00178	S0015	3 month	Oropharynx	Direct	C8	mecA	PBP2a family beta-lactam-resistant peptidoglycan transpeptidase MecA	BETA-LACTAM
S.190617.00180	S0015	3 month	Oropharynx	Direct	CP	mecR1	beta-lactam sensor/signal transducer MecR1	BETA-LACTAM
S.190617.00180	S0015	3 month	Oropharynx	Direct	CP	mecA	PBP2a family beta-lactam-resistant peptidoglycan transpeptidase MecA	BETA-LACTAM
S.190617.00180	S0015	3 month	Oropharynx	Direct	CP	blaR1	beta-lactam sensor/signal transducer BlaR1	BETA-LACTAM
S.190617.00180	S0015	3 month	Oropharynx	Direct	CP	dfrG	trimethoprim-resistant dihydrofolate reductase DfrG	TRIMETHOPRIM
S.190617.00180	S0015	3 month	Oropharynx	Direct	CP	fosB	FosB1/FosB3 family fosfomycin resistance bacillithiol transferase	FOSFOMYCIN
S.190617.00180	S0015	3 month	Oropharynx	Direct	CP	blaI	penicillinase repressor BlaI	BETA-LACTAM
S.190617.00180	S0015	3 month	Oropharynx	Direct	CP	blaZ	penicillin-hydrolyzing class A beta-lactamase BlaZ	BETA-LACTAM
S.190618.00287	S0044	Enrollment	Nares	Direct	C2	mecA	PBP2a family beta-lactam-resistant peptidoglycan transpeptidase MecA	BETA-LACTAM
S.190618.00287	S0044	Enrollment	Nares	Direct	C2	mecR1	beta-lactam sensor/signal transducer MecR1	BETA-LACTAM
S.190618.00287	S0044	Enrollment	Nares	Direct	C2	dfrC	trimethoprim-resistant dihydrofolate reductase DfrC	TRIMETHOPRIM
S.190618.00287	S0044	Enrollment	Nares	Direct	C2	bleO	bleomycin binding protein	BLEOMYCIN
S.190618.00287	S0044	Enrollment	Nares	Direct	C2	blaI	penicillinase repressor BlaI	BETA-LACTAM
S.190618.00287	S0044	Enrollment	Nares	Direct	C2	aadD1	aminoglycoside O-nucleotidyltransferase ANT(4')-Ia	AMINOGLYCOSIDE
S.190618.00287	S0044	Enrollment	Nares	Direct	C2	blaZ	penicillin-hydrolyzing class A beta-lactamase BlaZ	BETA-LACTAM
S.190618.00289	S0044	Enrollment	Nares	Direct	C3	blaZ	penicillin-hydrolyzing class A beta-lactamase BlaZ	BETA-LACTAM
S.190618.00289	S0044	Enrollment	Nares	Direct	C3	mecA	PBP2a family beta-lactam-resistant peptidoglycan transpeptidase MecA	BETA-LACTAM
S.190618.00289	S0044	Enrollment	Nares	Direct	C3	bleO	bleomycin binding protein	BLEOMYCIN
S.190618.00289	S0044	Enrollment	Nares	Direct	C3	blaI	penicillinase repressor BlaI	BETA-LACTAM
S.190618.00289	S0044	Enrollment	Nares	Direct	C3	dfrC	trimethoprim-resistant dihydrofolate reductase DfrC	TRIMETHOPRIM
S.190618.00289	S0044	Enrollment	Nares	Direct	C3	aadD1	aminoglycoside O-nucleotidyltransferase ANT(4')-Ia	AMINOGLYCOSIDE
S.190618.00289	S0044	Enrollment	Nares	Direct	C3	mecR1	beta-lactam sensor/signal transducer MecR1	BETA-LACTAM
S.190618.00291	S0044	Enrollment	Nares	Direct	C4	aadD1	aminoglycoside O-nucleotidyltransferase ANT(4')-Ia	AMINOGLYCOSIDE
S.190618.00291	S0044	Enrollment	Nares	Direct	C4	dfrC	trimethoprim-resistant dihydrofolate reductase DfrC	TRIMETHOPRIM
S.190618.00291	S0044	Enrollment	Nares	Direct	C4	bleO	bleomycin binding protein	BLEOMYCIN
S.190618.00291	S0044	Enrollment	Nares	Direct	C4	blaZ	penicillin-hydrolyzing class A beta-lactamase BlaZ	BETA-LACTAM
S.190618.00291	S0044	Enrollment	Nares	Direct	C4	mecR1	beta-lactam sensor/signal transducer MecR1	BETA-LACTAM
S.190618.00291	S0044	Enrollment	Nares	Direct	C4	blaI	penicillinase repressor BlaI	BETA-LACTAM
S.190618.00291	S0044	Enrollment	Nares	Direct	C4	mecA	PBP2a family beta-lactam-resistant peptidoglycan transpeptidase MecA	BETA-LACTAM
S.190618.00293	S0044	Enrollment	Nares	Direct	C5	bleO	bleomycin binding protein	BLEOMYCIN
S.190618.00293	S0044	Enrollment	Nares	Direct	C5	aadD1	aminoglycoside O-nucleotidyltransferase ANT(4')-Ia	AMINOGLYCOSIDE
S.190618.00293	S0044	Enrollment	Nares	Direct	C5	mecA	PBP2a family beta-lactam-resistant peptidoglycan transpeptidase MecA	BETA-LACTAM
S.190618.00293	S0044	Enrollment	Nares	Direct	C5	mecR1	beta-lactam sensor/signal transducer MecR1	BETA-LACTAM
S.190618.00293	S0044	Enrollment	Nares	Direct	C5	blaZ	penicillin-hydrolyzing class A beta-lactamase BlaZ	BETA-LACTAM
S.190618.00293	S0044	Enrollment	Nares	Direct	C5	dfrC	trimethoprim-resistant dihydrofolate reductase DfrC	TRIMETHOPRIM
S.190618.00293	S0044	Enrollment	Nares	Direct	C5	blaI	penicillinase repressor BlaI	BETA-LACTAM
S.190618.00295	S0044	Enrollment	Nares	Direct	C6	mecA	PBP2a family beta-lactam-resistant peptidoglycan transpeptidase MecA	BETA-LACTAM
S.190618.00295	S0044	Enrollment	Nares	Direct	C6	aadD1	aminoglycoside O-nucleotidyltransferase ANT(4')-Ia	AMINOGLYCOSIDE
S.190618.00295	S0044	Enrollment	Nares	Direct	C6	blaZ	penicillin-hydrolyzing class A beta-lactamase BlaZ	BETA-LACTAM
S.190618.00295	S0044	Enrollment	Nares	Direct	C6	blaI	penicillinase repressor BlaI	BETA-LACTAM
S.190618.00295	S0044	Enrollment	Nares	Direct	C6	mecR1	beta-lactam sensor/signal transducer MecR1	BETA-LACTAM
S.190618.00295	S0044	Enrollment	Nares	Direct	C6	bleO	bleomycin binding protein	BLEOMYCIN
S.190618.00295	S0044	Enrollment	Nares	Direct	C6	dfrC	trimethoprim-resistant dihydrofolate reductase DfrC	TRIMETHOPRIM
S.190618.00297	S0044	Enrollment	Nares	Direct	C7	blaZ	penicillin-hydrolyzing class A beta-lactamase BlaZ	BETA-LACTAM
S.190618.00297	S0044	Enrollment	Nares	Direct	C7	blaI	penicillinase repressor BlaI	BETA-LACTAM
S.190618.00297	S0044	Enrollment	Nares	Direct	C7	mecA	PBP2a family beta-lactam-resistant peptidoglycan transpeptidase MecA	BETA-LACTAM
S.190618.00297	S0044	Enrollment	Nares	Direct	C7	mecR1	beta-lactam sensor/signal transducer MecR1	BETA-LACTAM
S.190618.00297	S0044	Enrollment	Nares	Direct	C7	dfrC	trimethoprim-resistant dihydrofolate reductase DfrC	TRIMETHOPRIM
S.190618.00297	S0044	Enrollment	Nares	Direct	C7	bleO	bleomycin binding protein	BLEOMYCIN
S.190618.00297	S0044	Enrollment	Nares	Direct	C7	aadD1	aminoglycoside O-nucleotidyltransferase ANT(4')-Ia	AMINOGLYCOSIDE
S.190618.00299	S0044	Enrollment	Nares	Direct	C8	aadD1	aminoglycoside O-nucleotidyltransferase ANT(4')-Ia	AMINOGLYCOSIDE
S.190618.00299	S0044	Enrollment	Nares	Direct	C8	dfrC	trimethoprim-resistant dihydrofolate reductase DfrC	TRIMETHOPRIM
S.190618.00299	S0044	Enrollment	Nares	Direct	C8	blaZ	penicillin-hydrolyzing class A beta-lactamase BlaZ	BETA-LACTAM
S.190618.00299	S0044	Enrollment	Nares	Direct	C8	mecR1	beta-lactam sensor/signal transducer MecR1	BETA-LACTAM
S.190618.00299	S0044	Enrollment	Nares	Direct	C8	bleO	bleomycin binding protein	BLEOMYCIN
S.190618.00299	S0044	Enrollment	Nares	Direct	C8	mecA	PBP2a family beta-lactam-resistant peptidoglycan transpeptidase MecA	BETA-LACTAM
S.190618.00299	S0044	Enrollment	Nares	Direct	C8	blaI	penicillinase repressor BlaI	BETA-LACTAM
S.190618.00301	S0044	Enrollment	Nares	Direct	CP	mecR1	beta-lactam sensor/signal transducer MecR1	BETA-LACTAM
S.190618.00301	S0044	Enrollment	Nares	Direct	CP	blaZ	penicillin-hydrolyzing class A beta-lactamase BlaZ	BETA-LACTAM
S.190618.00301	S0044	Enrollment	Nares	Direct	CP	mecA	PBP2a family beta-lactam-resistant peptidoglycan transpeptidase MecA	BETA-LACTAM
S.190618.00301	S0044	Enrollment	Nares	Direct	CP	bleO	bleomycin binding protein	BLEOMYCIN
S.190618.00301	S0044	Enrollment	Nares	Direct	CP	dfrC	trimethoprim-resistant dihydrofolate reductase DfrC	TRIMETHOPRIM
S.190618.00301	S0044	Enrollment	Nares	Direct	CP	blaI	penicillinase repressor BlaI	BETA-LACTAM
S.190618.00301	S0044	Enrollment	Nares	Direct	CP	aadD1	aminoglycoside O-nucleotidyltransferase ANT(4')-Ia	AMINOGLYCOSIDE
S.190618.00303	S0044	Enrollment	Oropharynx	Direct	C1	blaI	penicillinase repressor BlaI	BETA-LACTAM
S.190618.00303	S0044	Enrollment	Oropharynx	Direct	C1	mecR1	beta-lactam sensor/signal transducer MecR1	BETA-LACTAM
S.190618.00303	S0044	Enrollment	Oropharynx	Direct	C1	dfrC	trimethoprim-resistant dihydrofolate reductase DfrC	TRIMETHOPRIM
S.190618.00303	S0044	Enrollment	Oropharynx	Direct	C1	mecA	PBP2a family beta-lactam-resistant peptidoglycan transpeptidase MecA	BETA-LACTAM
S.190618.00303	S0044	Enrollment	Oropharynx	Direct	C1	aadD1	aminoglycoside O-nucleotidyltransferase ANT(4')-Ia	AMINOGLYCOSIDE
S.190618.00303	S0044	Enrollment	Oropharynx	Direct	C1	bleO	bleomycin binding protein	BLEOMYCIN
S.190618.00303	S0044	Enrollment	Oropharynx	Direct	C1	blaZ	penicillin-hydrolyzing class A beta-lactamase BlaZ	BETA-LACTAM
S.190618.00305	S0044	Enrollment	Oropharynx	Direct	C2	bleO	bleomycin binding protein	BLEOMYCIN
S.190618.00305	S0044	Enrollment	Oropharynx	Direct	C2	mecR1	beta-lactam sensor/signal transducer MecR1	BETA-LACTAM
S.190618.00305	S0044	Enrollment	Oropharynx	Direct	C2	dfrC	trimethoprim-resistant dihydrofolate reductase DfrC	TRIMETHOPRIM
S.190618.00305	S0044	Enrollment	Oropharynx	Direct	C2	aadD1	aminoglycoside O-nucleotidyltransferase ANT(4')-Ia	AMINOGLYCOSIDE
S.190618.00305	S0044	Enrollment	Oropharynx	Direct	C2	blaZ	penicillin-hydrolyzing class A beta-lactamase BlaZ	BETA-LACTAM
S.190618.00305	S0044	Enrollment	Oropharynx	Direct	C2	mecA	PBP2a family beta-lactam-resistant peptidoglycan transpeptidase MecA	BETA-LACTAM
S.190618.00305	S0044	Enrollment	Oropharynx	Direct	C2	blaI	penicillinase repressor BlaI	BETA-LACTAM
S.190618.00307	S0044	Enrollment	Oropharynx	Direct	C3	mecA	PBP2a family beta-lactam-resistant peptidoglycan transpeptidase MecA	BETA-LACTAM
S.190618.00307	S0044	Enrollment	Oropharynx	Direct	C3	mecR1	beta-lactam sensor/signal transducer MecR1	BETA-LACTAM
S.190618.00307	S0044	Enrollment	Oropharynx	Direct	C3	bleO	bleomycin binding protein	BLEOMYCIN
S.190618.00307	S0044	Enrollment	Oropharynx	Direct	C3	blaI	penicillinase repressor BlaI	BETA-LACTAM
S.190618.00307	S0044	Enrollment	Oropharynx	Direct	C3	blaZ	penicillin-hydrolyzing class A beta-lactamase BlaZ	BETA-LACTAM
S.190618.00307	S0044	Enrollment	Oropharynx	Direct	C3	dfrC	trimethoprim-resistant dihydrofolate reductase DfrC	TRIMETHOPRIM
S.190618.00307	S0044	Enrollment	Oropharynx	Direct	C3	aadD1	aminoglycoside O-nucleotidyltransferase ANT(4')-Ia	AMINOGLYCOSIDE
S.190618.00309	S0044	Enrollment	Oropharynx	Direct	C4	blaI	penicillinase repressor BlaI	BETA-LACTAM
S.190618.00309	S0044	Enrollment	Oropharynx	Direct	C4	blaZ	penicillin-hydrolyzing class A beta-lactamase BlaZ	BETA-LACTAM
S.190618.00309	S0044	Enrollment	Oropharynx	Direct	C4	bleO	bleomycin binding protein	BLEOMYCIN
S.190618.00309	S0044	Enrollment	Oropharynx	Direct	C4	mecA	PBP2a family beta-lactam-resistant peptidoglycan transpeptidase MecA	BETA-LACTAM
S.190618.00309	S0044	Enrollment	Oropharynx	Direct	C4	mecR1	beta-lactam sensor/signal transducer MecR1	BETA-LACTAM
S.190618.00309	S0044	Enrollment	Oropharynx	Direct	C4	dfrC	trimethoprim-resistant dihydrofolate reductase DfrC	TRIMETHOPRIM
S.190618.00309	S0044	Enrollment	Oropharynx	Direct	C4	aadD1	aminoglycoside O-nucleotidyltransferase ANT(4')-Ia	AMINOGLYCOSIDE
S.190618.00311	S0044	Enrollment	Oropharynx	Direct	C5	dfrC	trimethoprim-resistant dihydrofolate reductase DfrC	TRIMETHOPRIM
S.190618.00311	S0044	Enrollment	Oropharynx	Direct	C5	blaI	penicillinase repressor BlaI	BETA-LACTAM
S.190618.00311	S0044	Enrollment	Oropharynx	Direct	C5	mecR1	beta-lactam sensor/signal transducer MecR1	BETA-LACTAM
S.190618.00311	S0044	Enrollment	Oropharynx	Direct	C5	bleO	bleomycin binding protein	BLEOMYCIN
S.190618.00311	S0044	Enrollment	Oropharynx	Direct	C5	aadD1	aminoglycoside O-nucleotidyltransferase ANT(4')-Ia	AMINOGLYCOSIDE
S.190618.00311	S0044	Enrollment	Oropharynx	Direct	C5	blaZ	penicillin-hydrolyzing class A beta-lactamase BlaZ	BETA-LACTAM
S.190618.00311	S0044	Enrollment	Oropharynx	Direct	C5	mecA	PBP2a family beta-lactam-resistant peptidoglycan transpeptidase MecA	BETA-LACTAM
S.190618.00313	S0044	Enrollment	Oropharynx	Direct	C6	mecR1	beta-lactam sensor/signal transducer MecR1	BETA-LACTAM
S.190618.00313	S0044	Enrollment	Oropharynx	Direct	C6	mecA	PBP2a family beta-lactam-resistant peptidoglycan transpeptidase MecA	BETA-LACTAM
S.190618.00313	S0044	Enrollment	Oropharynx	Direct	C6	dfrC	trimethoprim-resistant dihydrofolate reductase DfrC	TRIMETHOPRIM
S.190618.00313	S0044	Enrollment	Oropharynx	Direct	C6	bleO	bleomycin binding protein	BLEOMYCIN
S.190618.00313	S0044	Enrollment	Oropharynx	Direct	C6	blaI	penicillinase repressor BlaI	BETA-LACTAM
S.190618.00313	S0044	Enrollment	Oropharynx	Direct	C6	aadD1	aminoglycoside O-nucleotidyltransferase ANT(4')-Ia	AMINOGLYCOSIDE
S.190618.00313	S0044	Enrollment	Oropharynx	Direct	C6	blaZ	penicillin-hydrolyzing class A beta-lactamase BlaZ	BETA-LACTAM
S.190618.00315	S0044	Enrollment	Oropharynx	Direct	C7	blaI	penicillinase repressor BlaI	BETA-LACTAM
S.190618.00315	S0044	Enrollment	Oropharynx	Direct	C7	blaZ	penicillin-hydrolyzing class A beta-lactamase BlaZ	BETA-LACTAM
S.190618.00315	S0044	Enrollment	Oropharynx	Direct	C7	aadD1	aminoglycoside O-nucleotidyltransferase ANT(4')-Ia	AMINOGLYCOSIDE
S.190618.00315	S0044	Enrollment	Oropharynx	Direct	C7	mecA	PBP2a family beta-lactam-resistant peptidoglycan transpeptidase MecA	BETA-LACTAM
S.190618.00315	S0044	Enrollment	Oropharynx	Direct	C7	mecR1	beta-lactam sensor/signal transducer MecR1	BETA-LACTAM
S.190618.00315	S0044	Enrollment	Oropharynx	Direct	C7	bleO	bleomycin binding protein	BLEOMYCIN
S.190618.00315	S0044	Enrollment	Oropharynx	Direct	C7	dfrC	trimethoprim-resistant dihydrofolate reductase DfrC	TRIMETHOPRIM
S.190618.00317	S0044	Enrollment	Oropharynx	Direct	C8	bleO	bleomycin binding protein	BLEOMYCIN
S.190618.00317	S0044	Enrollment	Oropharynx	Direct	C8	mecR1	beta-lactam sensor/signal transducer MecR1	BETA-LACTAM
S.190618.00317	S0044	Enrollment	Oropharynx	Direct	C8	mecA	PBP2a family beta-lactam-resistant peptidoglycan transpeptidase MecA	BETA-LACTAM
S.190618.00317	S0044	Enrollment	Oropharynx	Direct	C8	blaZ	penicillin-hydrolyzing class A beta-lactamase BlaZ	BETA-LACTAM
S.190618.00317	S0044	Enrollment	Oropharynx	Direct	C8	aadD1	aminoglycoside O-nucleotidyltransferase ANT(4')-Ia	AMINOGLYCOSIDE
S.190618.00317	S0044	Enrollment	Oropharynx	Direct	C8	dfrC	trimethoprim-resistant dihydrofolate reductase DfrC	TRIMETHOPRIM
S.190618.00317	S0044	Enrollment	Oropharynx	Direct	C8	blaI	penicillinase repressor BlaI	BETA-LACTAM
S.190618.00319	S0044	Enrollment	Oropharynx	Direct	CP	blaI	penicillinase repressor BlaI	BETA-LACTAM
S.190618.00319	S0044	Enrollment	Oropharynx	Direct	CP	bleO	bleomycin binding protein	BLEOMYCIN
S.190618.00319	S0044	Enrollment	Oropharynx	Direct	CP	mecR1	beta-lactam sensor/signal transducer MecR1	BETA-LACTAM
S.190618.00319	S0044	Enrollment	Oropharynx	Direct	CP	aadD1	aminoglycoside O-nucleotidyltransferase ANT(4')-Ia	AMINOGLYCOSIDE
S.190618.00319	S0044	Enrollment	Oropharynx	Direct	CP	mecA	PBP2a family beta-lactam-resistant peptidoglycan transpeptidase MecA	BETA-LACTAM
S.190618.00319	S0044	Enrollment	Oropharynx	Direct	CP	dfrC	trimethoprim-resistant dihydrofolate reductase DfrC	TRIMETHOPRIM
[truncated: 13,517 more rows]
